# Supplementary material for: The IAA- and ABA-responsive transcription factor CgMYB58 upregulates lignin biosynthesis and triggers juice sac granulation in pummelo
Source: Hortic Res. 2020 Sep 1;7:139. doi: 10.1038/s41438-020-00360-7 (PMC7458917; doi:10.1038/s41438-020-00360-7)
Supplement: Supplementary file 2 — Supplementary Table S1 [file 41438_2020_360_MOESM2_ESM.xlsx]

## Sheet: Sheet1
Supplementary table S1 Overview of RNA-Seq data
Sample name	Raw reads	Clean reads	clean bases	Error rate(%)	Q20(%)	Q30(%)	GC content(%)
KP_55_1	46286598	45090618	6.76G	0.03	96.91	93.34	45.65
KP_55_2	46391766	45192460	6.78G	0.03	96.73	93.18	45.7
KP_55_3	42986328	41745038	6.26G	0.03	96.87	93.29	45.65
HB_55_1	43739968	42720666	6.41G	0.03	96.75	93.17	45.32
HB_55_2	42661494	41914098	6.29G	0.03	96.73	93.19	45.07
HB_55_3	46534140	46074026	6.91G	0.03	96.76	93.19	44.83
HR_55_1	43157274	42565458	6.38G	0.03	96.95	93.34	45.02
HR_55_2	47551758	46578242	6.99G	0.03	96.74	93.2	45.95
HR_55_3	62479482	61341104	9.2G	0.03	96.86	93.25	44.84
KP_85_1	48557232	47595266	7.14G	0.03	96.81	93.25	45.77
KP_85_2	43526906	42261466	6.34G	0.02	97.34	95.79	45
KP_85_3	45706084	45100900	6.77G	0.03	96.74	93.19	44.84
HB_85_1	42086056	41609376	6.24G	0.03	96.83	93.26	45.04
HB_85_2	46984522	46048530	6.91G	0.03	96.83	93.24	45.26
HB_85_3	43646328	43161772	6.47G	0.03	96.83	93.24	45.47
HR_85_1	41328122	40793314	6.12G	0.03	96.72	93.17	44.81
HR_85_2	44751424	44016680	6.6G	0.03	96.86	93.28	45.13
HR_85_3	45006252	44419746	6.66G	0.03	96.85	93.27	44.88
KP_115_1	41974214	41487190	6.22G	0.03	96.96	93.37	45.22
KP_115_2	43357286	42175060	6.33G	0.03	96.93	93.34	45.01
KP_115_3	41000000	39968148	6G	0.02	97.25	95.63	45.01
HB_115_1	44969808	44188152	6.63G	0.03	97.03	95.3	44.85
HB_115_2	41996372	41344164	6.2G	0.02	97.24	95.63	44.79
HB_115_3	41500000	40943484	6.14G	0.03	97.13	95.45	44.76
HR_115_1	42000000	41131630	6.17G	0.02	97.3	95.73	44.9
HR_115_2	46000000	45199806	6.78G	0.02	97.24	95.65	44.83
HR_115_3	44274102	43492096	6.52G	0.02	97.31	95.74	44.75
KP_145_1	45353286	44505004	6.68G	0.03	96.81	93.23	45.09
KP_145_2	43013076	42344968	6.35G	0.03	97.03	93.43	44.91
KP_145_3	50097484	49432666	7.41G	0.03	96.87	93.29	45
HB_145_1	43454048	42696610	6.4G	0.03	96.89	93.3	44.93
HB_145_2	47857030	47171564	7.08G	0.03	96.88	93.3	45.02
HB_145_3	41546222	40641696	6.1G	0.03	96.84	93.28	44.95
HR_145_1	43315684	42632704	6.39G	0.03	96.45	92.59	44.89
HR_145_2	44690700	43690122	6.55G	0.03	96.93	93.34	44.87
HR_145_3	43254224	42381322	6.36G	0.03	96.94	93.33	44.86
KP_205_1	45504840	44925598	6.74G	0.03	96.96	93.35	44.98
KP_205_2	47610128	46728448	7.01G	0.03	97.06	93.44	44.89
KP_205_3	43669894	41987150	6.3G	0.03	97	93.39	44.84
HB_205_1	44839500	43538704	6.53G	0.03	96.93	93.33	44.97
HB_205_2	40159086	39422502	5.91G	0.03	96.93	93.33	45.02
HB_205_3	40545820	39683344	5.95G	0.03	96.99	93.38	45.06
HR_205_1	44783196	43723690	6.56G	0.03	96.93	93.34	45.26
HR_205_2	43456018	39807040	5.97G	0.03	96.42	92.26	44.93
HR_205_3	40160694	39341868	5.9G	0.03	96.86	93.28	44.91
