# Supplementary material for: The IAA- and ABA-responsive transcription factor CgMYB58 upregulates lignin biosynthesis and triggers juice sac granulation in pummelo
Source: Hortic Res. 2020 Sep 1;7:139. doi: 10.1038/s41438-020-00360-7 (PMC7458917; doi:10.1038/s41438-020-00360-7)
Supplement: Supplementary file 3 — Supplementary Table S2 [file 41438_2020_360_MOESM3_ESM.xlsx]

## Sheet: Sheet2
Lignin biosynthetic genes
geneID	gene name	KP_55_1	KP_55_2	KP_55_3	HB_55_1	HB_55_2	HB_55_3	HR_55_1	HR_55_2	HR_55_3	KP_85_1	KP_85_2	KP_85_3	HB_85_1	HB_85_2	HB_85_3	HR_85_1	HR_85_2	HR_85_3	KP_115_1	KP_115_2	KP_115_3	HB_115_1	HB_115_2	HB_115_3	HR_115_1	HR_115_2	HR_115_3	KP_145_1	KP_145_2	KP_145_3	HB_145_1	HB_145_2	HB_145_3	HR_145_1	HR_145_2	HR_145_3	KP_205_1	KP_205_2	KP_205_3	HB_205_1	HB_205_2	HB_205_3	HR_205_1	HR_205_2	HR_205_3
Cg6g001770	CgPAL5	562.821	358.877	229.63	490.398	177.912	300.466	177.472	758.978	220.237	31.3274	27.3845	28.7192	44.3529	43.8655	48.5926	29.4504	48.2099	33.5066	40.0191	66.2481	25.1926	29.7352	29.8181	32.9012	60.5128	60.7044	55.4401	65.1028	49.1003	48.5996	37.5855	36.2545	40.9424	91.8935	166.876	93.2675	118.426	84.3352	105.673	96.1629	103.903	115.221	344.617	397.118	234.384
Cg6g001740	CgPAL2	14.078	22.7052	6.65466	41.2571	30.8231	51.7959	18.2603	61.0543	28.7592	0.452696	0.244538	0.352535	1.73767	2.66623	2.20918	0.311045	0.785424	1.69034	0.522596	0.671527	0.330775	0.125707	0.318683	0.387272	1.50412	1.05732	0.896261	1.22793	0.59905	1.14061	0.427671	0.192893	1.46127	5.25657	9.47516	4.3257	4.09513	3.09623	4.06371	1.73379	1.844	2.2484	30.9268	35.1803	25.8597
Cg1g024060	CgC4H	251.664	178.556	126.314	213.437	109.135	143.803	171.921	583.194	249.97	84.3278	81.4393	74.2301	85.0349	74.6747	95.9402	91.4859	129.3	72.6172	98.9093	66.5552	45.0501	40.3733	46.1737	42.5127	59.2024	59.0989	54.3097	53.2474	55.1443	50.602	23.4227	25.5372	26.7833	75.2744	111.464	137.772	56.3926	56.4983	58.4103	40.7057	41.7373	44.987	324.009	412.466	227.179
Cg5g029290	Cg4CL2	70.5961	29.5816	31.5631	66.3468	17.8174	19.1388	15.2395	44.0953	33.1963	0	0.148425	0	0.906379	0.692272	0.913077	0.185421	0.448495	0.13763	0.254417	0.325415	0.0394365	0.139881	0.0759896	0.190121	0.0380393	0	0	0	0	0.122828	0.0356922	0.0321967	0.0750481	0.071333	0.0349898	0.0718429	0.0338384	0.0327091	0.0729346	0.0697337	0.0384738	0	0.0349737	0.0773661	0.11708
Cg3g010740	CgHCT	5.17915	20.9338	5.65422	2.42323	10.9398	3.87897	19.3761	23.2397	5.85272	5.35111	5.36207	4.53538	2.28022	2.44355	3.83898	2.99875	3.97799	2.96265	1.98655	2.4365	1.88976	1.83285	1.76378	1.65127	1.76585	2.22822	1.76016	0.537109	0.668447	0.942651	0.26724	0.506243	0.758581	1.14831	1.75527	1.90959	0.076008	0.048981	0.163826	0.13053	0.144034	0.114691	0.104744	0.231707	0.116883
Cg6g017470	CgC3H	4.03178	7.31	5.08072	5.93714	5.0361	5.21064	3.57954	5.87051	3.49132	3.19515	2.9367	3.06712	4.10495	2.93354	4.98692	4.1286	5.46081	4.70357	3.08293	3.0259	1.37389	3.39006	3.45305	2.95177	3.31305	4.02287	3.07525	2.67764	2.12308	1.76746	1.95979	2.14581	2.15983	3.67364	6.71764	6.01234	6.08654	6.71329	6.72512	6.5752	6.11902	7.20715	21.6667	24.8289	17.7046
Cg1g005540	CgCCoAOMT1	180.885	113.405	104.725	319.652	249.212	282.007	322.355	552.115	342.23	27.8819	34.4231	38.5642	27.0377	30.4826	21.3321	19.5711	22.6162	19.2449	1.20224	2.12021	0.889423	6.88795	8.51196	6.51755	0.400359	0.416235	0.428438	0.513609	0.859087	0.600206	3.43457	2.85615	2.25678	0.268132	0.631308	0.324059	0.712289	0.2459	0.932119	0.996059	0.809864	0.806096	0.21034	0.116324	0.176036
Cg6g002800	CgCCoAOMT2	0.293669	0.439202	0.238121	0.778615	0.552245	0.357237	1.86773	1.50298	0.759454	0	0.32137	0.0749456	0.157	0.142753	0	0.0802948	0	0	0	0	0.170776	0.151436	0.0822666	0	0	0	0.0771219	0	0	0	0	0	0	0	0	0.0777773	0.073267	0.141644	0.157918	0	0	0	0	0	0
Cg1g017410	CgCCoAOMT3	0.0969449	0.289975	0.419239	1.23376	1.45844	1.8397	1.69556	0.567039	0.286523	0.0900149	0.265223	0.0989629	0.155484	0.282751	0.401624	0.265066	0.147955	0.393494	0	0	0	0.0499914	0	0.163071	0.108757	0.197873	0.407347	0	0.0510498	0	0	0.0460263	0	0.0509866	0.100038	0.205404	0.0483732	0.187036	0.104263	0	0.164999	0.164232	0.199985	0.442391	0.613691
Cg8g004310	CgCCoAOMT4	246.629	121.447	110.426	250.203	119.994	218.32	166.177	383.795	243.102	6.29007	6.60025	7.27226	12.5239	14.9142	21.3654	6.11833	7.91533	5.85413	8.1514	8.38885	6.65893	9.64603	10.4313	11.2726	13.5815	14.0946	16.436	16.7314	13.3485	12.5072	8.83303	15.5624	12.8171	32.1806	70.8521	88.9439	71.4428	55.2301	77.8393	26.6503	27.2749	34.1078	430.778	717.391	298.249
Cg1g021310	CgCCR1	2.50046	4.36286	3.66073	6.07707	2.35105	3.34587	4.14137	5.33216	3.15621	10.4961	11.1163	10.0505	17.5452	18.1309	22.9838	0.341836	0.689026	3.01305	124.797	106.653	97.6655	52.3821	44.9462	45.6236	20.8631	19.0323	16.0334	185.201	173.86	172.379	52.7505	61.6816	64.8545	43.5618	58.7543	66.1685	279.061	298.995	309.93	161.823	159.472	171.968	254.091	346.471	246.363
Cg2g013970	CgLAC13	0	0	0	0	0.124051	0	0	0.0281347	0	0	0	0	0.0617171	0	0	0	0	0	0.0928058	0.0615504	0	0	0	0	0.518034	0.265081	0.333486	0.29075	0.0911855	0.0784089	0	0	0	1.39645	1.28061	1.74275	0	0	0	0	0	0	1.28002	1.81088	0.498264
Cg6g006410	CgLAC4	1.62575	0.797605	1.42285	0.711557	0.499136	0.502261	0.109415	0.654066	0.705486	0.263569	0.197677	0.237084	0.193143	0.0250882	0.507809	0.282228	0.131279	0.392787	0.0829816	0.275174	0.0300131	0.0266141	0.144579	0.0578766	0.0289498	0.0263356	0.596367	0.0519944	0	0.0233696	0.0271635	0	0.0571152	1.24862	1.75751	4.18271	1.93145	3.08676	4.99561	0.0265353	0	0.0582884	15.9966	18.8414	12.4745
Cg7g002640	CgLAC5	0	0.172652	0.124808	0.0612153	0.0930383	0.0842587	0.0917765	0.140673	0	0.133988	0	0	0.0308585	0.0841753	0.209237	0.0946924	0.0293643	0.0292859	0.0928058	0.0307752	0	0	0.0646785	0	0.420903	0.412348	0.394119	0.087225	0.0911855	0.0784089	0	0	0.191631	1.79109	4.16942	6.20663	0.662434	1.41986	1.36572	0.3858	0.425711	0.293352	87.7855	126.268	48.5973
Cg1g004420	CgLAC11	0.43082	0.510086	0.291107	0.456899	0.260407	0.550279	0.342501	0.918714	0.696336	0.0750044	0.265195	0	0.0575806	0.209423	0.278876	0	0.0273962	0.0819692	0	0.0861376	0.0313166	0.02777	0.0905153	0.150976	0.21145	0.219835	0.226279	0.0271263	0.0283579	0	0	0.0255674	0.14899	0.311551	0.333425	0.427879	0.0268711	0.155846	0.144794	0.0276878	0	0.03041	0.472136	0.337901	0.557841
Cg3g019230	CgLAC15	0.0293155	0.0292288	0.0950814	0.0621801	0.0315016	0.0570578	0.71471	0.142891	0.151625	0.762158	2.27773	0.119703	0.313449	0.883521	1.42702	0.352678	0.268444	0.148738	0.377074	0.312603	0.136382	0.544215	0.459886	1.05198	2.30212	2.48317	1.01623	1.09273	0.864479	0.477869	2.00578	2.53309	1.52477	11.9027	24.0193	28.634	1.40426	4.77918	4.94995	6.11936	5.5882	4.7345	23.7966	28.2267	17.984
Cg1g007640	CgCAD6	405.052	212.243	414.849	205.513	162.729	147.234	96.1922	97.492	118.077	207.51	184.428	174.548	119.878	110.351	117.816	137.07	126.901	111.456	218.364	173.141	239.421	184.281	191.04	178.088	85.663	84.6517	86.0858	152.202	167.365	160.686	220.475	170.679	186.978	102.235	100.773	109.078	145.759	125.709	120.465	85.477	85.3888	87.6865	24.0613	12.4737	18.9792
Cg7g006780	CgPAL1	54.0611	24.2585	28.2366	92.492	49.233	60.9707	34.5498	135.304	47.0164	72.645	73.062	50.1838	39.6796	32.4357	41.6003	107.363	142.625	86.1578	6.07695	12.8698	3.82217	3.13165	4.90993	3.25427	7.99875	7.86485	12.4358	2.59439	2.04426	2.22774	0.60689	0.620448	1.04213	4.20474	9.63814	14.1703	9.45522	11.9762	12.174	3.81404	4.09957	4.88358	160.344	263.58	113.606
Cg8g019990	CgPAL3	0.663839	1.10962	0.485499	1.15957	0.440593	0.361015	1.53151	1.88432	0.96657	0.0725159	0.299129	0.0597933	0.16701	0.18982	0.626874	0.064061	0.0595963	0.099062	0.146498	0.0416398	0	0.040273	0.021878	0.17516	0	0.0199257	0.328158	0.0196697	0	0.0176816	0.0411043	0	0.021607	0.431285	1.22901	2.91647	0.448148	0.659206	1.04992	0.0401538	0.0443077	0.0220508	23.0183	36.7972	13.1013
Cg8g020000	CgPAL4	1.41402	1.80147	0.870532	1.12471	0.654215	0.535143	2.41483	2.29743	1.30599	0.200589	0.300884	0.180432	0.125993	0.17184	1.40348	0.107395	0.29973	0.159429	0.42102	0.125652	0.0456828	0.121528	0.0880256	0	0	0	0.783947	0.0791404	0.0206834	0.0177854	0	0.0559444	0.0434674	1.38408	3.91132	7.15709	0.76436	1.21248	2.32338	0	0.0445676	0.155261	46.9548	72.2337	24.435
Cg2g006540	CgPER4	1.27975	2.04155	0.830145	0.922909	0.220029	0.0996331	0.434091	0.848342	0.680821	0	0.168056	0.365789	0.109468	0	0.159053	0.111971	0.208334	0.103889	0.27435	0.491274	0.297683	0.0527942	0.0573602	0.114809	0.287137	0.104483	0.483958	0.721985	1.02433	0.834443	0	0.0486068	0	0.969213	1.37341	0.65076	1.0217	2.0246	2.53249	0.105276	0.0580833	0	7.12791	6.8911	7.8361
Cg2g008860	CgPER52	0.0634059	0.252874	0.342749	0.33622	0	0.123409	0.403261	0.61811	0.468494	0	0.0693867	0.129451	0.542362	0.123287	0.131339	0.0693455	0	0.0643403	0.475747	0	0.0737442	1.24246	1.06573	0.853242	10.6697	11.3887	5.52824	0.766523	0.0667772	0.459365	0.533941	0.301031	0.631513	10.0042	27.3494	15.0464	0.31638	1.8961	0.68192	1.76038	1.15111	0.644484	84.8227	177.583	50.2089
Cg2g010850	CgPER55	0.108696	1.40887	0.352542	0.634015	0.0584006	0.264448	0.345652	0.529809	0.401566	0.403703	0.178423	0.166438	0	0.158512	0.168865	0.059439	0.221186	0.110298	0.524293	0.231813	0.316047	0.168153	0.121797	0.121892	4.57275	4.21529	3.82505	0.930778	0.915802	1.13201	0.228832	0.103211	0.601441	10.3472	13.7962	16.7544	25.3285	23.6969	24.7829	5.02965	3.26832	5.46277	73.6021	151.842	59.6126
Cg5g039010	CgPER5	0	0	0	0	0	0	0	0.0407953	0.0618412	0	0	0	0	0.0406847	0.0433419	0	0	0	0.538274	0.044624	0	0.0431592	0.23446	0	0.187787	0.17083	0.131878	0.0421588	0	0	0	0.158944	0	0.0880368	0.12955	0.0443331	0.250573	0.28258	0.13502	0	0	0.0472622	2.15817	3.24641	0.674317
Cg7g000950	CgLAC22	0.0227434	0.0226762	0	0.0482403	0.0244394	0	0.024108	0	0	0.0422352	0.0497774	0.0232168	0.145907	0.0442225	0.635995	0.0248739	0.069421	0.184629	0.195027	0.21827	0	0.140737	0.0254848	0.051009	0.102058	0.0464212	0.549493	0.0687371	0.0239527	0.0205965	0.0239403	0.0863827	0.0755069	2.87077	7.8387	18.8897	2.31508	4.4537	7.19129	1.07579	1.05805	0.976067	26.4376	33.6005	17.3815
Cg7g003310	CgPER4a	1.61569	1.13199	0.61373	3.24175	1.03232	0.722427	1.57377	1.48991	0.6453	0.0405458	0.334504	0.0891526	0.186761	0.721712	0.678395	0.0955158	0.0888589	0.48742	0.187226	0.465642	0.304724	0.540429	0.391446	0.244843	0.440892	0.178257	0.366966	0.74786	0.367913	1.14682	0.229827	0.456101	0.241622	1.01051	2.65859	0.508866	0.871558	3.95963	3.09959	4.44534	3.0224	3.7481	35.8069	60.3782	24.979
Cg9g003710	CgPER3	0	0	0	0	0.0555167	0.150833	0	0.0503645	0	0	0	0	0	0	0.160526	0.0565037	0	0.104851	0.166134	0	0	0	0	0	0	0	0	0	0	0	0	0	0	0.0543437	0.213251	0.273661	0.618699	0.697728	1.77804	0.0531253	0	0	19.0772	31.9454	11.3575
Cg2g001470	CgPER15	0	0	0	0	0	0	0.0506956	0	0	0	0	0	0	0	0	0	0	0	0	0	0	0	0	0	0	0	0	0	0	0	0	0	0	0	0	0	0	0	0	0	0.0542664	0	0.246648	0.0545615	0.88074
Cg9g026080	CgPER66	0.0521469	0	0.0563775	0	0	0.101495	0	0	0	0	0.114131	0.106465	0	0	0	0	0	0	0.0558955	0	0	0	0	0	0	0	0.0547782	0	0	0	0	0	0	0.0548516	0	0	0	0	0.168249	0	0	0	0.484076	0.594907	0.360116
Cg6g005920	CgLAC7	0.029061	0	0.0314187	0	0	0	0	0	0	0.107935	0	0.029666	0	0	0	0.0317833	0	0	1.99361	0.0619778	0	0.0599434	0.293075	0	0.065204	0	0.641076	0	0	0	0	0.0275945	0	0.947618	5.51786	4.40252	0	0.0560674	0.093764	0.209181	0.0329744	0.032821	25.958	38.6904	15.0517
Cg2g026340	Cg4CL1	13.3633	7.42249	4.63568	49.5747	24.6773	31.8462	20.1601	61.6481	25.9092	0.219827	0.431804	0.349092	1.09694	1.58562	6.21181	0.489087	1.25794	0.960959	0.535736	0.476862	0.0917843	0.515469	0.736909	0.206494	1.47554	1.04699	2.6804	1.77557	0.692608	0.714675	0.16614	0.349694	0.844222	6.80683	29.5609	20.3992	11.5245	10.3025	15.9846	1.37953	1.37301	2.13905	109.996	189.215	81.687
Cg1g005130	CgF5H1	9.17146	7.79517	4.38883	10.6568	4.17372	5.26743	5.6046	18.1014	4.4622	1.46584	1.17916	1.9441	0.24114	0.243621	0.545018	0.027406	0.203968	0.152567	5.82861	3.92798	4.75054	0.103375	0.28079	0.168605	0.253007	0.15344	0.368523	21.1299	14.0664	11.4147	0.606678	0.190352	0.582353	0.738033	1.24119	1.53971	8.12737	8.77472	7.95029	0.721486	0.597093	0.537714	1.36986	2.80159	1.3844
Cg2g014590	CgCOMT	0	0	0	0	0	0	0	0	0	0	0	0	0	0	0	0	0	0	0	0	0	0	0	0	0	0	0	0	0	0	0	0	0	0	0	0	0	0	0	0	0	0	0	0	0
Transcription factors correlated with lignin content
geneID	gene name	The correlation coefficient	P_value	KP_55_1	KP_55_2	KP_55_3	HB_55_1	HB_55_2	HB_55_3	HR_55_1	HR_55_2	HR_55_3	KP_85_1	KP_85_2	KP_85_3	HB_85_1	HB_85_2	HB_85_3	HR_85_1	HR_85_2	HR_85_3	KP_115_1	KP_115_2	KP_115_3	HB_115_1	HB_115_2	HB_115_3	HR_115_1	HR_115_2	HR_115_3	KP_145_1	KP_145_2	KP_145_3	HB_145_1	HB_145_2	HB_145_3	HR_145_1	HR_145_2	HR_145_3	KP_205_1	KP_205_2	KP_205_3	HB_205_1	HB_205_2	HB_205_3	HR_205_1	HR_205_2	HR_205_3
Cg9g028980	CgMYB58	0.901162	3.27707e-17	0.0858418	0.21397	0.278418	0.500709	0.322851	0.208846	0.0909921	0.0836826	0.221994	0.0797055	0	0	0.275353	0.417279	0.13336	0.187766	0.30569	0	0.276038	0.228841	0	0.0885318	0.288566	0.529447	1.20377	0.876051	0.856646	0.0432398	0.045203	0.116608	0.406616	0.448304	1.42495	3.34088	4.38476	8.18456	0.128499	0.248422	0	28.2463	30.5353	31.2173	70.5224	126.282	83.2398
Cg9g021120	CgRAP2-3	0.970085	4.55225e-28	0	0	0	0	0	0	0	0	0	0	0	0	0	0	0	0.145681	0	0.135166	0	0	0	0	0	0.0746869	0.224149	0.339847	0.209886	0	0	0	0	0	0	1.40112	0.61854	0.493896	0	0	0	0	0	0	3.09128	3.11522	3.75614
Cg8g017210	CgMYB54	0.852259	1.11797e-13	0	0	0	0.0710097	0.0719496	0	0	0	0	0	0	0	0	0	0	0.0732288	0	0	0.0717698	0	0	0	0	0	0	0	0	0	0	0	0	0	0	0.352147	0.345466	0.851195	0.133639	0.0645896	0.288043	0	0	0	6.00835	13.7495	5.00921
Cg8g013120	CgOFP13	0.833626	1.18052e-12	0.223189	0	0.482591	0	0	0	0	0.543937	0.082455	0.310851	0.122121	0.683504	0.238639	0.216985	0	0.976384	2.95209	1.24563	0.119616	0	0	0	0	0	0.375575	0.569433	0.703352	0	0	0	0	0	0.123496	0.46953	1.61217	1.30044	0.779561	1.39944	2.04031	0.114751	0.126622	0	5.98533	5.85627	3.08259
Cg8g013110	CgOFP6	0.834398	1.07695e-12	0	0.372954	0.202203	0.198351	0.502441	0.63704	0.297376	0.455813	0.138193	5.47029	7.67518	2.38653	4.89944	5.36402	8.3294	14.8299	23.5964	12.7157	6.61566	3.68959	1.52267	0.289336	1.04786	1.67788	50.1466	45.1411	31.0418	3.20312	2.2652	4.23437	0.49218	1.24314	1.65581	48.8875	44.5825	90.3503	17.4515	32.7459	30.3733	6.9235	7.95806	8.66033	121.726	160.027	95.147
Cg8g004350	CgbHLH95-like	0.947642	6.13146e-23	0.0536512	0.320955	0.0580037	0.113798	0	0	0	0	0.118925	0.0996319	0.410983	0.27384	0.11473	0	0	0.528092	0.0545875	0.326651	0.747602	0.286052	0.62399	0.0553324	0	0	1.38433	1.53309	0.450866	0.864795	0.508534	0.728801	0	0.0509437	0	1.86232	2.26989	3.29656	2.4629	2.17369	2.19264	0.441349	0.487006	0.848296	13.7791	7.65085	18.8957
Cg7g011980	CgTGA10	0.873477	4.97794e-15	0	0	0	0.0369842	0	0.0678751	0	0	0	0	0	0.0355991	0	0.0339039	0	0	0	0	0	0	0	0	0	0	0	0	0.0366329	0	0.0734549	0	0.0367084	0	0.0771849	0	0.035986	0	0	0.0672809	0.0750112	0.0358596	0.0395692	0.0393852	1.00715	1.23332	0.401379
Cg7g004740	CgbHLH123	0.905747	1.23682e-17	0.960444	1.026	0.964193	0.291023	0.737189	0.333812	1.67254	0.936285	0.506895	0.318495	0.750741	0	0	0.466874	0.426314	0.300118	0.0698004	0	0	0	0	0.212259	0	0.0769316	1.23139	2.17038	0.720647	0	0	0.0621273	0	0.0651411	0	1.2989	2.33614	2.90709	0.0684626	0.0661779	0.0737815	0	0	0	12.383	12.9919	6.63262
Cg6g023590	CgNAC30	0.862909	2.50202e-14	0.929523	3.1742	0.577836	2.95737	2.34727	3.34695	3.62095	5.09705	3.77744	0.194192	0.45774	0.26094	1.19264	1.01665	1.46813	0.482883	0.401942	0.990382	1.1707	1.7098	0.972973	1.43798	1.11968	1.71991	2.89372	2.7747	2.95369	3.83936	4.84578	4.5877	2.69071	4.10416	4.78325	13.4683	9.20816	15.2386	2.64371	5.29031	5.79818	5.56761	6.9346	6.48242	24.2083	29.6124	21.8249
Cg5g041440	CgWYKY43	0.804957	2.65247e-11	0	0	0	0	0	0	0	0	0	0.237291	0	0	0.136626	0.248456	0	0.419249	0.39003	0	0	0.136257	0	0	0.143182	0.143292	0.143349	0.391214	0	0.128729	0	0.115718	0.134504	0.363994	0.707037	1.20967	0.659286	0.135368	0	0.123263	0	0	0	0.144312	9.35757	18.6592	3.97089
Cg5g040070	CgNAC43	0.813386	1.12311e-11	0	0	0	0	0.134905	0	0	0	0	0	0	0	0	0	0.0433419	0	0	0	0	0	0.0486712	0	0	0	0.0469469	0	0.087919	0.0421588	0.0881459	0.0757953	0	0	0	0.352147	0.431832	1.99499	0	0.121106	0.13502	0	0	0	2.54664	2.95996	1.15597
Cg5g038010	CgZinc6	0.801237	3.82536e-11	0.181947	0	0	0	0.195515	0	0	0	0	0	0	0	0	0	0	0	0	0	0	0.0970088	0	0	0	0	0	0	0	0	0.0958108	0	0	0	0.100676	0	0.28163	0	0	0.0877577	0	0	0	0	3.19034	5.39684	0.942368
Cg5g036600	CgAuxin7	0.873644	4.84695e-15	0.117057	0	0.0253107	0.0744857	0.0503144	0.205049	0.0992641	0.136935	0.190281	0	0.0256197	0.0955949	0.0500642	0.0455214	0	0.0256045	0.04764	0	0.0250943	0.0249645	0.0272286	0.0482901	0.0262333	0.0787608	0.0787919	0.0955692	0.0983709	0	0.0986248	0.127209	0	0.02223	0	0.246257	0.31406	0.124009	1.12145	1.17436	1.20857	0.192588	0.0531279	0.0264404	3.33234	4.88764	2.34428
Cg5g013190	CgMYB86	0.783776	1.93584e-10	1.85399	5.00371	1.17499	3.72903	6.32021	7.65247	6.81051	3.77051	1.74777	2.64154	3.11326	2.83887	2.52918	2.1443	2.68163	4.23012	4.39063	5.41687	3.97452	1.29526	2.00757	1.48351	2.93709	1.68476	9.46707	10.961	6.88353	3.70332	5.82403	4.86325	1.88426	3.73332	5.6599	11.2302	20.22	24.6188	18.789	22.9415	38.1941	22.2197	18.1711	21.1913	44.0811	72.2775	42.4935
Cg5g001420	CgERF061	0.841676	4.42582e-13	0.570312	1.4066	0.843741	1.78267	4.38665	0.934753	1.94086	4.12586	2.32875	0.445931	0.525564	0.551542	2.21451	3.00576	1.58549	1.96969	1.46593	3.35046	0.193045	0.8322	0.663301	0.804882	0.369978	0.605888	3.77146	3.58406	4.95037	2.93322	3.66704	1.6038	0.379152	1.14007	1.42836	13.9238	28.0626	6.29619	5.96103	4.9224	7.10208	11.2967	10.6943	9.49199	26.2851	31.9151	36.4825
Cg5g000340	CgNAC12(CgSND1)	0.907347	8.7004e-18	0	0.0389037	0	0.124143	0.167715	0.0379721	0	0	0	0.144919	0.0426995	0.278818	0.250321	0.075869	0.161648	0.128022	0.397	0.039594	0	0	0	0	0	0	0.0875466	0.0398205	0	0	0	0	0	0	0	0.0410428	0.0805282	0.289353	0	0	0	0	0	0	1.12688	1.69153	1.03292
Cg3g021160	CgbHLH95	0.876293	3.15948e-15	0	0.0625081	0	0	0	0	0	0.122233	0	0	0	0.0639985	0	0	0	0	0	0	0	0	0	0	0.0702501	0	0	0.0639813	0	0.189478	0.0660269	0	0	0	0.0693797	0.395671	0.258776	0.0664166	1.06361	2.29813	1.34852	0.322333	0.142271	0.495633	12.9329	24.3892	9.74133
Cg3g017650	CgMYB44	0.799046	4.72938e-11	0.705868	0.20108	0.327057	0.320827	0.270895	0	0.801662	1.27792	0.149015	0.842669	0.937974	0.205875	0.107819	0.0490177	0.0522192	0.110284	0	0	0.75661	0.26882	0.5864	0.363994	0	0.452321	1.18781	0.308729	0.582596	0.609524	0.4779	0.684897	0.106145	0.239374	0.223185	0.265171	0.988532	0.96144	1.50948	1.79956	2.27745	0.466607	1.08696	0.512482	6.65653	12.6543	3.48184
Cg2g039130	CgMYB-like	0.844353	3.15501e-13	0.0348732	0	0.0754048	0	0.0374737	0.169688	0.0739311	0.101988	0.386508	0.0323804	0	0	0	0.0678079	0.0361183	0.11442	0.141927	0	0.11214	0.260307	0.0405593	0.107898	0.0390766	0	0.195612	0.0355896	0.0366329	0.0351323	0.14691	0.157907	0	0.0331134	0.15437	0.220092	0.35986	0.443331	0.243613	0.74009	0.787618	0.143438	0.356123	0.393852	2.05026	4.97305	2.16745
Cg2g030100	CgZincJAGGED	0.854183	8.6055e-14	0	0	0	0	0	0	0.45626	0.0466232	0.0353378	0	0.0523374	0	0	0	0	0.104613	0.0486608	0.0970619	0	0	0	0	0.0535908	0	0.0536536	0.146426	0.100479	0	0	0	0	0	0	0.0503068	0.197409	0.253332	0.0477282	0	0.154309	0.0983577	0	0.108028	0.591956	1.20035	0.715601
Cg2g023080	CgHeat_stress A-8 (CgHAS.8)	0.751913	2.62357e-09	0	0	0	0.498664	0.505264	0.183034	0.697777	1.37512	1.52866	0	0	0	0.10055	0.274279	0.194795	0.617097	0.287044	0.381704	0	0	0	0.484935	0.105375	0.210914	0.316496	0.479859	0.296356	0	0	0	0	0.267883	0.312208	0.89026	0.776328	0.597749	0.0938476	0	0	0.2901	0.533518	1.27449	2.23092	5.04234	1.84003
Cg2g019740	CgAP2-like	0.903535	1.99118e-17	0.257526	0.513528	0.046403	0.910381	0.276729	0.58477	0.272976	1.4226	1.6491	0.0797055	0	0.175257	0.137677	1.37702	0.0889065	0.0938831	0	0.13066	0.36805	0.183073	0.0998383	0.0442659	0	0	3.6113	3.5042	1.26243	1.72959	3.20942	3.4205	0.135539	0.0407549	0.189994	14.9888	15.3245	10.0034	37.436	51.4233	50.5922	15.2707	16.6069	18.3717	84.6889	121.189	140.89
Cg2g003450	CgMYB46	0.918741	5.81886e-19	0.201474	0.301318	0	0.160253	0.108249	0.0980342	0	0	0.0744328	0	0	0	0	0	0.0521668	0.0550869	0	0	0.161968	0	0	0	0	0	0	0	0.264551	0	0	0	0	0	0	0.211924	1.19544	2.08103	0.351858	1.74917	1.13758	0.0517932	0	0	4.83153	7.41259	5.04361
Cg1g008350	CgMYB112	0.857741	5.25174e-14	0.342003	0.170496	0	0.120902	0	0.166413	0.543784	0.388967	0.758099	0.158778	0.249509	0.058187	0.121893	0	0.0590355	0	0	0.173522	2.19953	0.364691	0.729239	0.293934	0.894194	0.575284	3.96464	3.89748	2.45494	2.35438	1.98103	1.34212	0.18	0.54124	0.883114	5.75587	5.99958	12.4394	3.12861	9.12759	5.45598	2.46173	2.91043	4.57065	20.0482	42.3982	21.8467
