# Supplementary material for: The IAA- and ABA-responsive transcription factor CgMYB58 upregulates lignin biosynthesis and triggers juice sac granulation in pummelo
Source: Hortic Res. 2020 Sep 1;7:139. doi: 10.1038/s41438-020-00360-7 (PMC7458917; doi:10.1038/s41438-020-00360-7)
Supplement: Supplementary file 4 — Supplementary Table S3 [file 41438_2020_360_MOESM4_ESM.xlsx]

## Sheet: Lignin_related gene
Compounds_name	Gene_ID	The correlation coefficient	P_value	annotation
Lignin	Cg6g009600	0.989277	1.44908e-37	Probable histone H2A.1	Histone H2A	Molecular Function: protein heterodimerization activity (GO:0046982);Molecular Function: DNA binding (GO:0003677);Cellular Component: nucleosome (GO:0000786), Molecular Function: DNA binding (GO:0003677), Cellular Component: nucleus (GO:0005634), Biological Process: nucleosome assembly (GO:0006334);
Lignin	Cg1g023630	0.988669	4.70923e-37	Probable serine/threonine-protein kinase WNK4	Uncharacterized protein	Protein kinase domain;NULL;Tyrosine-protein kinase, catalytic domain;Serine/threonine- / dual specificity protein kinase, catalytic domain;Protein kinase-like domain;Serine/threonine-protein kinase, active site;
Lignin	Cg2g005950	0.98391	8.45677e-34	Probable LRR receptor-like serine/threonine-protein kinase At3g47570	Uncharacterized protein	Leucine-rich repeat-containing N-terminal, type 2;Leucine-rich repeat;NULL;Leucine-rich repeat, typical subtype;Leucine rich repeat 4;Protein kinase, ATP binding site;Concanavalin A-like lectin/glucanase, subgroup;Protein kinase domain;Serine/threonine- / dual specificity protein kinase, catalytic domain;Tyrosine-protein kinase, catalytic domain;Serine/threonine-protein kinase, active site;
Lignin	Cg3g015540	0.983141	2.28996e-33		Uncharacterized protein
Lignin	Novel01670	0.982446	5.41913e-33	not_found
Lignin	Cg5g003290	0.981968	9.611e-33	Aldose 1-epimerase	Aldose 1-epimerase	Molecular Function: catalytic activity (GO:0003824), Biological Process: carbohydrate metabolic process (GO:0005975), Molecular Function: carbohydrate binding (GO:0030246);Molecular Function: isomerase activity (GO:0016853), Biological Process: hexose metabolic process (GO:0019318);Biological Process: carbohydrate metabolic process (GO:0005975), Molecular Function: isomerase activity (GO:0016853);
Lignin	Cg4g002050	0.974114	2.11293e-29	Probable glycosyltransferase At5g25310	Uncharacterized protein	NULL;Exostosin-like;
Lignin	Cg2g013120	0.971906	1.20138e-28	Probable aminotransferase TAT2	Uncharacterized protein	Aminotransferase, class I/classII;Pyridoxal phosphate-dependent transferase, major region, subdomain 2;NULL;Pyridoxal phosphate-dependent transferase;Pyridoxal phosphate-dependent transferase, major region, subdomain 1;Tyrosine transaminase;Tyrosine/nicotianamine aminotransferase;
Lignin	Cg2g040190	0.970548	3.27134e-28	Putative protein FAR1-RELATED SEQUENCE 10	Uncharacterized protein	Molecular Function: zinc ion binding (GO:0008270);
Lignin	Cg1g029050	0.970449	3.51244e-28			NULL;
Lignin	Cg9g021120	0.970085	4.55225e-28	Ethylene-responsive transcription factor RAP2-3	Uncharacterized protein	AP2/ERF domain;NULL;
Lignin	Cg2g031000	0.96711	3.39393e-27	Proteasome subunit alpha type-4	Uncharacterized protein	Molecular Function: threonine-type endopeptidase activity (GO:0004298), Cellular Component: proteasome core complex (GO:0005839), Biological Process: proteolysis involved in cellular protein catabolic process (GO:0051603);Molecular Function: threonine-type endopeptidase activity (GO:0004298);
Lignin	Cg9g023030	0.961989	7.23918e-26	Cannabidiolic acid synthase-like 1	Uncharacterized protein	Molecular Function: UDP-N-acetylmuramate dehydrogenase activity (GO:0008762), Molecular Function: oxidoreductase activity (GO:0016491), Molecular Function: flavin adenine dinucleotide binding (GO:0050660), Biological Process: oxidation-reduction process (GO:0055114);Molecular Function: catalytic activity (GO:0003824), Molecular Function: oxidoreductase activity, acting on CH-OH group of donors (G…
Lignin	Cg7g003260	0.961536	9.29842e-26	BTB/POZ domain-containing protein At3g56230	Uncharacterized protein	NULL;
Lignin	Cg5g022370	0.960533	1.60151e-25	Cytochrome P450 71A1	Uncharacterized protein	Cytochrome P450, E-class, group I;Cytochrome P450, conserved site;NULL;Cytochrome P450;
Lignin	Cg6g019650	0.959214	3.20402e-25	Pentatricopeptide repeat-containing protein At2g20710, mitochondrial	Uncharacterized protein	Molecular Function: protein binding (GO:0005515);
Lignin	Cg2g002270	0.957797	6.58174e-25	UDP-glycosyltransferase 92A1	Glycosyltransferase	Biological Process: metabolic process (GO:0008152), Molecular Function: transferase activity, transferring hexosyl groups (GO:0016758);
Lignin	Cg8g013260	0.956786	1.08422e-24	F-box protein At2g27310	Uncharacterized protein	NULL;F-box domain;
Lignin	Cg4g022860	0.956697	1.13204e-24	Wall-associated receptor kinase-like 2	Uncharacterized protein	Wall-associated receptor kinase galacturonan-binding domain;Protein kinase domain;NULL;Tyrosine-protein kinase, catalytic domain;Serine/threonine- / dual specificity protein kinase, catalytic domain;Serine/threonine-protein kinase, active site;
Lignin	Cg5g009990	0.955523	1.98873e-24			NULL;
Lignin	Cg5g030200	0.955202	2.31342e-24	Germin-like protein subfamily 1 member 17	Uncharacterized protein	Germin;Germin, manganese binding site;RmlC-like jelly roll fold;NULL;Cupin 1;
Lignin	Cg6g004810	0.954841	2.73946e-24	Uncharacterized protein C24B11.05	Uncharacterized protein	Biological Process: metabolic process (GO:0008152), Molecular Function: hydrolase activity (GO:0016787);
Lignin	Cg5g017570	0.951662	1.1458e-23	NAC domain-containing protein 21/22	Uncharacterized protein	NULL;NAC domain;
Lignin	Novel00146	0.951536	1.21033e-23	not_found
Lignin	Cg7g017750	0.950811	1.65353e-23		Uncharacterized protein (Fragment)	NULL;Transferase;Chloramphenicol acetyltransferase-like domain;
Lignin	Cg2g035660	0.950154	2.18431e-23	Mediator of RNA polymerase II transcription subunit 16	Uncharacterized protein	NULL;
Lignin	Novel01765	0.949555	2.80755e-23	not_found
Lignin	Cg4g008430	0.949452	2.92982e-23	Probable sulfate transporter 3.5	Uncharacterized protein	Molecular Function: secondary active sulfate transmembrane transporter activity (GO:0008271), Biological Process: sulfate transport (GO:0008272), Cellular Component: membrane (GO:0016020), Biological Process: transmembrane transport (GO:0055085);Biological Process: sulfate transport (GO:0008272), Molecular Function: sulfate transmembrane transporter activity (GO:0015116), Cellular Component: inte…
Lignin	Novel00509	0.949278	3.14948e-23	not_found
Lignin	Cg2g037700	0.949201	3.25172e-23	Probable LRR receptor-like serine/threonine-protein kinase RFK1	Uncharacterized protein	Leucine-rich repeat;NULL;Malectin;
Lignin	Cg8g004350	0.947642	6.13146e-23	Transcription factor bHLH95	Uncharacterized protein	Myc-type, basic helix-loop-helix (bHLH) domain;NULL;
Lignin	Cg1g026190	0.947544	6.37736e-23	FAD-dependent urate hydroxylase	Uncharacterized protein	Monooxygenase, FAD-binding;NULL;Aromatic-ring hydroxylase-like;
Lignin	Novel01455	0.946803	8.55649e-23	not_found
Lignin	Cg3g021260	0.945802	1.26488e-22	Lipase	Uncharacterized protein	Molecular Function: triglyceride lipase activity (GO:0004806), Biological Process: lipid metabolic process (GO:0006629);
Lignin	Cg3g017600	0.945768	1.28146e-22		Uncharacterized protein	NULL;
Lignin	Cg4g023520	0.9456	1.36734e-22	5'-nucleotidase domain-containing protein DDB_G0275467	Uncharacterized protein	HAD-like domain;NAD-dependent epimerase/dehydratase;NULL;NAD(P)-binding domain;HAD-superfamily hydrolase, subfamily IG, 5'-nucleotidase;
Lignin	Cg2g013130	0.94534	1.5108e-22	Tyrosine aminotransferase	Uncharacterized protein	Aminotransferase, class I/classII;NULL;Pyridoxal phosphate-dependent transferase, major region, subdomain 2;Pyridoxal phosphate-dependent transferase;Tyrosine transaminase;Pyridoxal phosphate-dependent transferase, major region, subdomain 1;Tyrosine/nicotianamine aminotransferase;
Lignin	Novel00088	0.942327	4.64675e-22	not_found
Lignin	Cg9g024660	0.942227	4.81798e-22	LRR receptor-like serine/threonine-protein kinase FLS2	Uncharacterized protein	Leucine-rich repeat-containing N-terminal, type 2;Leucine-rich repeat;NULL;Leucine-rich repeat, typical subtype;Protein kinase, ATP binding site;Protein kinase-like domain;Serine-threonine/tyrosine-protein kinase catalytic domain;Concanavalin A-like lectin/glucanase, subgroup;Protein kinase domain;
Lignin	Novel01206	0.942186	4.88988e-22	not_found
Lignin	Cg1g027920	0.941732	5.75883e-22	Scarecrow-like protein 15	Uncharacterized protein	NULL;Transcription factor GRAS;
Lignin	Cg6g001010	0.941454	6.3622e-22	Transcription elongation factor TFIIS	Uncharacterized protein (Fragment)	Transcription elongation factor S-II, central domain;NULL;Transcription elongation factor S-IIM;
Lignin	Cg9g018290	0.940414	9.19144e-22	Glucan endo-1,3-beta-glucosidase	Uncharacterized protein	Molecular Function: hydrolase activity, hydrolyzing O-glycosyl compounds (GO:0004553), Biological Process: carbohydrate metabolic process (GO:0005975);Molecular Function: catalytic activity (GO:0003824), Biological Process: carbohydrate metabolic process (GO:0005975);
Lignin	Cg9g026130	0.940327	9.47786e-22	UDP-glycosyltransferase 76C4	Uncharacterized protein	UDP-glucuronosyl/UDP-glucosyltransferase;NULL;
Lignin	Cg9g025100	0.940247	9.74743e-22	Pectinesterase 2	Pectinesterase	Pectin lyase fold/virulence factor;NULL;Pectinesterase, catalytic;Pectinesterase, active site;Pectinesterase inhibitor domain;Pectin lyase fold;
Lignin	Cg9g003110	0.939409	1.3039e-21		Uncharacterized protein	NULL;
Lignin	Cg1g016740	0.939175	1.41334e-21	Boron transporter 4	Uncharacterized protein	Bicarbonate transporter, eukaryotic;NULL;Bicarbonate transporter, C-terminal;
Lignin	Cg5g015390	0.938061	2.06427e-21	Probable leucine-rich repeat receptor-like serine/threonine-protein kinase At3g14840	Uncharacterized protein	Leucine-rich repeat;NULL;Leucine rich repeat 4;Protein kinase-like domain;Concanavalin A-like lectin/glucanase, subgroup;Protein kinase domain;Serine/threonine- / dual specificity protein kinase, catalytic domain;Tyrosine-protein kinase, catalytic domain;Serine/threonine-protein kinase, active site;Malectin;
Lignin	Cg1g012290	0.937774	2.27373e-21		Uncharacterized protein	NULL;
Lignin	Cg9g016890	0.937696	2.33358e-21	Putative methyltransferase DDB_G0268948	Uncharacterized protein	NULL;Methyltransferase type 11;
Lignin	Cg2g022330	0.937657	2.36413e-21	not_found
Lignin	CgUng019770	0.937535	2.4624e-21	Defensin-like protein 19	Uncharacterized protein	Biological Process: defense response (GO:0006952);
Lignin	Novel01330	0.937367	2.60468e-21	not_found
Lignin	Novel01331	0.937184	2.76793e-21	not_found
Lignin	Cg6g008770	0.933691	8.55488e-21	Receptor-like protein 12	Uncharacterized protein	Molecular Function: protein binding (GO:0005515);
Lignin	Cg2g006540	0.933674	8.60098e-21	Peroxidase 4	Peroxidase	NULL;Haem peroxidase, plant/fungal/bacterial;Peroxidases heam-ligand binding site;Peroxidase, active site;Plant peroxidase;
Lignin	Cg3g014390	0.932586	1.20702e-20		Uncharacterized protein	NULL;Glycosyltransferase AER61, uncharacterised;
Lignin	Cg5g003880	0.932259	1.33492e-20	Germin-like protein subfamily T member 2	Uncharacterized protein	Molecular Function: manganese ion binding (GO:0030145);Molecular Function: nutrient reservoir activity (GO:0045735);
Lignin	Cg5g002140	0.932037	1.42867e-20	Endoglucanase	Endoglucanase	Molecular Function: catalytic activity (GO:0003824);Molecular Function: hydrolase activity, hydrolyzing O-glycosyl compounds (GO:0004553), Biological Process: carbohydrate metabolic process (GO:0005975);
Lignin	Cg4g002860	0.932036	1.42918e-20	Potassium channel AKT6	Uncharacterized protein	Ankyrin repeat-containing domain;RmlC-like jelly roll fold;NULL;Potassium channel, voltage-dependent, EAG/ELK/ERG;Ion transport domain;Cyclic nucleotide-binding domain;Potassium channel, plant-type;Cyclic nucleotide-binding-like;Ankyrin repeat;
Lignin	Cg5g031160	0.931119	1.88913e-20	Receptor-like protein 12	Uncharacterized protein	Leucine-rich repeat-containing N-terminal, type 2;Leucine-rich repeat;NULL;Leucine-rich repeat, typical subtype;
Lignin	Cg2g030430	0.930194	2.49298e-20	Katanin p80 WD40 repeat-containing subunit B1 homolog	Katanin p80 WD40 repeat-containing subunit B1 homolog	Molecular Function: microtubule binding (GO:0008017), Cellular Component: katanin complex (GO:0008352), Biological Process: microtubule severing (GO:0051013);Molecular Function: protein binding (GO:0005515);
Lignin	Novel00769	0.929746	2.84776e-20	not_found
Lignin	Cg3g016800	0.928591	3.99678e-20	Beta-galactosidase 16	Beta-galactosidase	D-galactoside/L-rhamnose binding SUEL lectin domain;NULL;Galactose-binding domain-like;Glycoside hydrolase, catalytic domain;Beta-galactosidase jelly roll domain;Glycoside hydrolase, family 35;Glycoside hydrolase, family 35, conserved site;
Lignin	Cg5g019910	0.928548	4.04726e-20		Uncharacterized protein	NULL;
Lignin	Cg4g020580	0.928413	4.20832e-20	Cytochrome P450 CYP73A100	Cinnamate 4-hydroxylase CYP73	Cytochrome P450, E-class, group I;Cytochrome P450, conserved site;NULL;Cytochrome P450;
Lignin	Cg6g006410	0.928018	4.71762e-20	Laccase-4	Laccase	Molecular Function: oxidoreductase activity (GO:0016491), Biological Process: oxidation-reduction process (GO:0055114);Biological Process: lignin catabolic process (GO:0046274), Cellular Component: apoplast (GO:0048046), Molecular Function: hydroquinone:oxygen oxidoreductase activity (GO:0052716), Biological Process: oxidation-reduction process (GO:0055114);Molecular Function: copper ion binding …
Lignin	Cg2g044100	0.927964	4.79174e-20	not_found
Lignin	Cg5g043470	0.92707	6.19194e-20	Arginase 1, mitochondrial	Uncharacterized protein	Ureohydrolase, manganese-binding site;Ureohydrolase;Ureohydrolase domain;NULL;
Lignin	Cg5g036020	0.926688	6.90063e-20	GDSL esterase/lipase At1g54790	Uncharacterized protein (Fragment)	NULL;SGNH hydrolase-type esterase domain;Lipase, GDSL;
Lignin	Cg5g009260	0.926666	6.94281e-20	Guard cell S-type anion channel SLAC1	Uncharacterized protein	Voltage-dependent anion channel;NULL;
Lignin	Cg8g009420	0.926341	7.61173e-20			NULL;
Lignin	Cg2g035510	0.926225	7.86271e-20	Alpha-galactosidase 2	Uncharacterized protein (Fragment)	Molecular Function: catalytic activity (GO:0003824);Molecular Function: hydrolase activity, hydrolyzing O-glycosyl compounds (GO:0004553), Biological Process: carbohydrate metabolic process (GO:0005975);
Lignin	Cg6g014150	0.925968	8.4525e-20		Uncharacterized protein
Lignin	Cg6g014790	0.925195	1.04842e-19	Probable S-sulfocysteine synthase, chloroplastic	Cysteine synthase	Biological Process: cysteine biosynthetic process from serine (GO:0006535);Molecular Function: cysteine synthase activity (GO:0004124), Biological Process: cysteine biosynthetic process from serine (GO:0006535);
Lignin	Cg8g003690	0.924862	1.14955e-19	Probable LRR receptor-like serine/threonine-protein kinase At3g47570	Uncharacterized protein	Leucine-rich repeat-containing N-terminal, type 2;Leucine-rich repeat;NULL;Leucine-rich repeat, typical subtype;Leucine rich repeat 4;Protein kinase, ATP binding site;Serine-threonine/tyrosine-protein kinase catalytic domain;Concanavalin A-like lectin/glucanase, subgroup;Protein kinase domain;Serine/threonine- / dual specificity protein kinase, catalytic domain;Tyrosine-protein kinase, catalytic …
Lignin	Cg2g007530	0.924824	1.16183e-19		Uncharacterized protein	NULL;Protein of unknown function DUF707;
Lignin	Cg3g024490	0.923828	1.52643e-19	UPF0496 protein At1g20180	Uncharacterized protein	Protein of unknown function DUF677;
Lignin	Cg3g016710	0.923423	1.70368e-19	Aldehyde dehydrogenase family 3 member H1	Aldehyde dehydrogenase	Aldehyde dehydrogenase, N-terminal;Aldehyde dehydrogenase domain;NULL;Aldehyde dehydrogenase NAD(P)-dependent;Aldehyde dehydrogenase, C-terminal;Aldehyde dehydrogenase, conserved site;
Lignin	Cg2g003200	0.923314	1.75437e-19
Lignin	Cg9g004190	0.922359	2.2671e-19		Uncharacterized protein	NULL;
Lignin	Cg3g008470	0.922353	2.27082e-19	Cytochrome P450 82C4	Uncharacterized protein	Cytochrome P450, conserved site;Cytochrome P450, E-class, group I;NULL;Cytochrome P450;
Lignin	Cg7g010090	0.922252	2.33266e-19	Glucuronoxylan 4-O-methyltransferase 2	Uncharacterized protein	Putative polysaccharide biosynthesis protein;Xylan biosynthesis protein IRX15/IRX15L;NULL;
Lignin	Cg5g019370	0.921705	2.69767e-19	Auxin-responsive protein SAUR32	Uncharacterized protein	Auxin-induced protein, ARG7;NULL;
Lignin	Cg6g015770	0.921409	2.91676e-19	Nodulation-signaling pathway 2 protein	Uncharacterized protein
Lignin	Cg1g001340	0.921384	2.93582e-19	GDSL esterase/lipase EXL3	Uncharacterized protein	NULL;SGNH hydrolase-type esterase domain;Lipase, GDSL;
Lignin	Cg3g001150	0.920328	3.86905e-19	Cannabidiolic acid synthase-like 2	Uncharacterized protein	NULL;Berberine/berberine-like;CO dehydrogenase flavoprotein-like, FAD-binding, subdomain 2;FAD linked oxidase, N-terminal;Oxygen oxidoreductase covalent FAD-binding site;FAD-binding, type 2, subdomain 1;FAD-binding, type 2;
Lignin	Cg2g005930	0.919327	5.01015e-19	Two-pore potassium channel 1	Uncharacterized protein	NULL;Two pore domain potassium channel domain;
Lignin	Novel00616	0.919078	5.33958e-19	not_found
Lignin	Cg6g015810	0.918871	5.62959e-19	Gamma-interferon-inducible lysosomal thiol reductase	Uncharacterized protein
Lignin	Cg2g003450	0.918741	5.81886e-19	Transcription factor MYB46	Uncharacterized protein	NULL;Myb domain;Homeodomain-like;SANT/Myb domain;
Lignin	Cg8g007630	0.917212	8.55282e-19	Probable mitochondrial chaperone BCS1-B	Uncharacterized protein	NULL;ATPase, AAA-type, core;AAA-type ATPase, N-terminal domain;
Lignin	Cg5g016820	0.91701	8.99508e-19		Uncharacterized protein	NULL;
Lignin	Cg1g027960	0.916558	1.00632e-18		Uncharacterized protein	NULL;Protein of unknown function DUF599;
Lignin	Cg7g004900	0.915796	1.21383e-18	Zinc finger protein ZAT11	Uncharacterized protein	Zinc finger, C2H2-like;NULL;Zinc finger, C2H2;
Lignin	Cg8g003090	0.91567	1.25192e-18	Dual-specificity RNA methyltransferase RlmN	Uncharacterized protein	Radical SAM;NULL;Ribosomal RNA large subunit methyltransferase RlmN/Cfr;Aldolase-type TIM barrel;
Lignin	Cg8g023740	0.915228	1.39452e-18	Laccase-4	Laccase	Cupredoxins;
Lignin	Novel01235	0.914481	1.67149e-18	not_found
Lignin	Cg7g007480	0.913021	2.3698e-18	Zinc finger protein ZAT5	Uncharacterized protein	Zinc finger, C2H2-like;NULL;Zinc finger, C2H2;
Lignin	Novel00907	0.912928	2.42244e-18	not_found
Lignin	Cg2g018620	0.91285	2.4676e-18		Uncharacterized protein	NULL;Stress responsive alpha-beta barrel;
Lignin	Cg5g001690	0.910201	4.5717e-18	Light-sensor Protein kinase	Uncharacterized protein	Protein kinase domain;NULL;Serine/threonine- / dual specificity protein kinase, catalytic domain;Tyrosine-protein kinase, catalytic domain;Domain of unknown function DUF1221;Serine-threonine/tyrosine-protein kinase catalytic domain;
Lignin	Cg9g003950	0.910052	4.7308e-18	Pyruvate, phosphate dikinase, chloroplastic	Uncharacterized protein	Pyruvate phosphate dikinase, PEP/pyruvate-binding;PEP-utilising enzyme, conserved site;NULL;ATP-grasp fold, subdomain 2;PEP-utilising enzyme, mobile domain;PEP-utilising enzyme, C-terminal;PEP-utilising enzyme, active site;Pyruvate, phosphate dikinase;ATP-grasp fold, subdomain 1;Pyruvate/Phosphoenolpyruvate kinase-like domain;
Lignin	Cg4g022070	0.909976	4.81369e-18	Probable ribose-5-phosphate isomerase 2	Uncharacterized protein	Ribose 5-phosphate isomerase, type A;NULL;
Lignin	Cg5g043220	0.909839	4.96693e-18	LOB domain-containing protein 18	Uncharacterized protein	NULL;Lateral organ boundaries, LOB;
Lignin	Cg6g005960	0.909593	5.25324e-18	Laccase-7	Laccase	Molecular Function: oxidoreductase activity (GO:0016491), Biological Process: oxidation-reduction process (GO:0055114);Biological Process: lignin catabolic process (GO:0046274), Cellular Component: apoplast (GO:0048046), Molecular Function: hydroquinone:oxygen oxidoreductase activity (GO:0052716), Biological Process: oxidation-reduction process (GO:0055114);Molecular Function: copper ion binding …
Lignin	Cg1g002190	0.9089	6.14683e-18		Uncharacterized protein
Lignin	Cg5g000340	0.907347	8.7004e-18	NAC domain-containing protein 12	Uncharacterized protein	Molecular Function: DNA binding (GO:0003677), Biological Process: regulation of transcription, DNA-dependent (GO:0006355);
Lignin	Novel01673	0.906993	9.41063e-18	not_found
Lignin	Cg9g025660	0.906461	1.05798e-17	Protein TPX2	Uncharacterized protein (Fragment)	TPX2 central domain;NULL;
Lignin	Cg7g004740	0.905747	1.23682e-17	Transcription factor bHLH123	Uncharacterized protein (Fragment)	Myc-type, basic helix-loop-helix (bHLH) domain;NULL;
Lignin	Cg2g019820	0.905221	1.38651e-17		Uncharacterized protein	NULL;
Lignin	Cg9g000790	0.904978	1.46131e-17		Uncharacterized protein	Protein of unknown function DUF538;NULL;
Lignin	Cg9g024260	0.904939	1.47381e-17	LOB domain-containing protein 15	Uncharacterized protein	NULL;Lateral organ boundaries, LOB;
Lignin	Cg2g040710	0.904501	1.61975e-17	Uncharacterized protein At4g26485	Uncharacterized protein	NULL;Domain of unknown function DUF2431;
Lignin	Cg5g022210	0.904412	1.65092e-17	not_found
Lignin	Novel00296	0.903608	1.96064e-17	not_found
Lignin	Cg2g019740	0.903535	1.99118e-17	AP2-like ethylene-responsive transcription factor At1g16060	Uncharacterized protein	AP2/ERF domain;DNA-binding domain;NULL;
Lignin	Cg1g015400	0.903494	2.00847e-17	Multicopper oxidase LPR1	Uncharacterized protein	Molecular Function: oxidoreductase activity (GO:0016491), Biological Process: oxidation-reduction process (GO:0055114);Molecular Function: copper ion binding (GO:0005507);Molecular Function: copper ion binding (GO:0005507), Molecular Function: oxidoreductase activity (GO:0016491), Biological Process: oxidation-reduction process (GO:0055114);
Lignin	Cg3g012080	0.903295	2.09531e-17	3-oxo-Delta(4,5)-steroid 5-beta-reductase	Uncharacterized protein	NULL;NAD(P)-binding domain;
Lignin	Cg2g028100	0.903053	2.20524e-17	Sec-independent protein translocase protein TATC, chloroplastic	Uncharacterized protein	NULL;Sec-independent periplasmic protein translocase TatC;
Lignin	Cg2g004260	0.90298	2.23975e-17		Uncharacterized protein
Lignin	Cg1g007110	0.90282	2.31675e-17	EPIDERMAL PATTERNING FACTOR-like protein 2	Uncharacterized protein
Lignin	Cg4g016700	0.902763	2.34459e-17	Topless-related protein 4	Uncharacterized protein (Fragment)
Lignin	Cg3g014550	0.902146	2.66949e-17	Blue copper protein	Uncharacterized protein	Plastocyanin-like;NULL;Blue (type 1) copper domain;Cupredoxin;
Lignin	Cg6g005240	0.901872	2.82705e-17		Uncharacterized protein
Lignin	Cg6g017470	0.901741	2.90494e-17	Uncharacterized protein At2g24330	Uncharacterized protein
Lignin	Novel00159	0.901539	3.0298e-17	not_found
Lignin	Cg5g001920	0.901423	3.104e-17	Disease resistance response protein 206	Uncharacterized protein	NULL;Plant disease resistance response protein;
Lignin	Cg9g028980	0.901162	3.27707e-17	Myb-related protein Zm1	Uncharacterized protein	NULL;Myb domain;Homeodomain-like;SANT/Myb domain;
Lignin	Cg2g039210	0.901018	3.37613e-17	Probable F-box protein At4g22030	Uncharacterized protein	NULL;Petal formation-expressed;
Lignin	Cg9g027220	0.900958	3.41807e-17	UPF0496 protein At3g49070	Uncharacterized protein	Protein of unknown function DUF677;NULL;
Lignin	Cg5g028330	0.900466	3.78307e-17	Polygalacturonase QRT3	Uncharacterized protein
Lignin	Cg9g026080	0.900408	3.82845e-17	Peroxidase 66	Peroxidase	Haem peroxidase;NULL;Haem peroxidase, plant/fungal/bacterial;Peroxidases heam-ligand binding site;Plant peroxidase;
Lignin	Cg9g001580	0.900308	3.90803e-17	Beta-D-xylosidase 1	Uncharacterized protein	Glycoside hydrolase family 3 C-terminal domain;NULL;Glycoside hydrolase, superfamily;Glycoside hydrolase family 3;Fibronectin type III-like domain;Glycoside hydrolase, family 3, N-terminal;
Lignin	Cg2g022320	0.899603	4.51469e-17	G-type lectin S-receptor-like serine/threonine-protein kinase At5g35370	Uncharacterized protein	Bulb-type lectin domain;PAN-2 domain;NULL;Apple-like;
Lignin	Cg9g008980	0.897402	7.03562e-17	Phosphate transporter PHO1	Uncharacterized protein	EXS, C-terminal;NULL;SPX, N-terminal;
Lignin	Cg2g007350	0.896593	8.26058e-17	Alkane hydroxylase MAH1	Uncharacterized protein	Cytochrome P450, E-class, group I;Cytochrome P450, conserved site;NULL;Cytochrome P450;
Lignin	Cg3g017360	0.896092	9.11822e-17			NULL;
Lignin	Cg7g002640	0.895596	1.00506e-16	Laccase-5	Laccase	Multicopper oxidase, type 2;NULL;Multicopper oxidase, type 3;Laccase;Multicopper oxidase, type 1;Multicopper oxidase, copper-binding site;Cupredoxin;
Lignin	Cg1g006860	0.895296	1.06561e-16		Uncharacterized protein	NULL;
Lignin	Novel00046	0.894318	1.28835e-16	not_found
Lignin	Cg6g005490	0.894297	1.29357e-16	Putative receptor protein kinase ZmPK1	Serine/threonine-protein kinase	Molecular Function: protein serine/threonine kinase activity (GO:0004674), Biological Process: protein phosphorylation (GO:0006468);Molecular Function: protein tyrosine kinase activity (GO:0004713), Biological Process: protein phosphorylation (GO:0006468);Biological Process: recognition of pollen (GO:0048544);Molecular Function: ATP binding (GO:0005524);Molecular Function: protein binding (GO:000…
Lignin	Novel01133	0.894132	1.3354e-16	not_found
Lignin	Cg8g004370	0.892824	1.7157e-16	PI-PLC X domain-containing protein At5g67130	Uncharacterized protein	NULL;Phospholipase C, phosphatidylinositol-specific , X domain;PLC-like phosphodiesterase, TIM beta/alpha-barrel domain;
Lignin	Cg5g035310	0.891742	2.10589e-16		Uncharacterized protein	NULL;
Lignin	Cg5g039500	0.891197	2.33255e-16	Germin-like protein subfamily 2 member 4	Uncharacterized protein	Germin, manganese binding site;RmlC-like jelly roll fold;Germin;NULL;Cupin 1;
Lignin	Cg2g041710	0.890739	2.54101e-16	not_found
Lignin	Cg2g046370	0.890261	2.77754e-16	not_found
Lignin	Cg8g023280	0.890038	2.89487e-16		Uncharacterized protein	NULL;
Lignin	Cg1g019840	0.889972	2.93052e-16	not_found
Lignin	Cg6g005920	0.889799	3.02578e-16	Laccase-7	Laccase	Molecular Function: oxidoreductase activity (GO:0016491), Biological Process: oxidation-reduction process (GO:0055114);Biological Process: lignin catabolic process (GO:0046274), Cellular Component: apoplast (GO:0048046), Molecular Function: hydroquinone:oxygen oxidoreductase activity (GO:0052716), Biological Process: oxidation-reduction process (GO:0055114);Molecular Function: copper ion binding …
Lignin	Cg2g038800	0.889158	3.40465e-16	Pyruvate dehydrogenase E1 component subunit beta-3, chloroplastic	Uncharacterized protein	Transketolase, C-terminal;NULL;Transketolase-like, pyrimidine-binding domain;Transketolase-like, C-terminal;
Lignin	Cg2g032320	0.889092	3.44628e-16	Vacuolar protein sorting-associated protein 2 homolog 2	Uncharacterized protein	Biological Process: protein transport (GO:0015031);
Lignin	Cg2g041490	0.888457	3.87082e-16	not_found
Lignin	Cg5g009360	0.88841	3.90415e-16	Subtilisin-like protease SBT1.2	Uncharacterized protein	NULL;Peptidase S8, subtilisin, Asp-active site;Proteinase inhibitor I9;Peptidase S8/S53 domain;Protease-associated domain, PA;Peptidase S8, subtilisin-related;
Lignin	Cg8g018860	0.887522	4.58727e-16	Zinc finger protein ZAT5	Uncharacterized protein	Zinc finger, C2H2-like;NULL;Zinc finger, C2H2;
Lignin	Cg4g021130	0.88726	4.80998e-16	Putative clathrin assembly protein At4g25940	Uncharacterized protein	Clathrin adaptor, phosphoinositide-binding, GAT-like;NULL;AP180 N-terminal homology (ANTH) domain;Epsin-like, N-terminal;ENTH/VHS;
Lignin	Cg8g008660	0.887176	4.88267e-16	Probable beta-D-xylosidase 5	Uncharacterized protein	Glycoside hydrolase family 3 C-terminal domain;NULL;Glycoside hydrolase family 3;Fibronectin type III-like domain;Glycoside hydrolase, family 3, N-terminal;
Lignin	Cg5g008780	0.886918	5.11511e-16	21 kDa protein	PMEI/InvI	NULL;Pectinesterase inhibitor domain;
Lignin	Novel00505	0.886866	5.16372e-16	not_found
Lignin	Cg7g019780	0.886804	5.22157e-16	MLP-like protein 423	Uncharacterized protein	Bet v I domain;Bet v I type allergen;NULL;Major latex protein domain;START-like domain;
Lignin	Cg6g006630	0.886048	5.97706e-16	not_found
Lignin	Cg2g027580	0.885877	6.16264e-16		Uncharacterized protein
Lignin	Cg2g011120	0.885863	6.17806e-16	LRR receptor-like serine/threonine-protein kinase FLS2	Uncharacterized protein	Leucine-rich repeat-containing N-terminal, type 2;Leucine-rich repeat;NULL;Leucine-rich repeat, typical subtype;
Lignin	Cg9g025060	0.885344	6.77415e-16	Naringenin,2-oxoglutarate 3-dioxygenase	Uncharacterized protein	Isopenicillin N synthase-like;NULL;Isopenicillin N synthase;Non-haem dioxygenase N-terminal domain;Oxoglutarate/iron-dependent dioxygenase;
Lignin	Cg7g019540	0.885141	7.02194e-16	Probable xyloglucan endotransglucosylase/hydrolase protein 33	Xyloglucan endotransglucosylase/hydrolase	Xyloglucan endo-transglycosylase, C-terminal;NULL;Xyloglucan endotransglucosylase/hydrolase;Concanavalin A-like lectin/glucanases superfamily;Glycoside hydrolase, family 16;Concanavalin A-like lectin/glucanase, subgroup;
Lignin	Cg7g003310	0.885119	7.04967e-16	Peroxidase 4	Peroxidase	Haem peroxidase;NULL;Haem peroxidase, plant/fungal/bacterial;Peroxidases heam-ligand binding site;Peroxidase, active site;Plant peroxidase;
Lignin	Cg8g009740	0.885105	7.06674e-16	Geranylgeranyl pyrophosphate synthase, chloroplastic/chromoplastic	Uncharacterized protein (Fragment)	Polyprenyl synthetase;Polyprenyl synthetase-related;NULL;Terpenoid synthase;
Lignin	Cg2g024410	0.884411	7.98718e-16		Uncharacterized protein	NULL;
Lignin	Cg9g025160	0.884331	8.09911e-16	Endoglucanase 8	Endoglucanase (Fragment)	Six-hairpin glycosidase;Glycoside hydrolase, family 9;Glycoside hydrolase, family 9, active site;NULL;Six-hairpin glycosidase-like;
Lignin	Cg9g012820	0.884194	8.2962e-16	not_found
Lignin	Cg2g035670	0.883969	8.62941e-16	Trafficking protein particle complex subunit 13	Uncharacterized protein
Lignin	Novel00335	0.883848	8.81399e-16	not_found
Lignin	Cg1g025650	0.882975	1.02606e-15	G-type lectin S-receptor-like serine/threonine-protein kinase RLK1	Uncharacterized protein	NULL;Protein kinase-like domain;Protein kinase, ATP binding site;Protein kinase domain;Bulb-type lectin domain;Serine/threonine- / dual specificity protein kinase, catalytic domain;Tyrosine-protein kinase, catalytic domain;Serine/threonine-protein kinase, active site;
Lignin	Novel01065	0.882965	1.02797e-15	not_found
Lignin	Cg5g030860	0.882793	1.05895e-15	E3 ubiquitin-protein ligase RING1	Uncharacterized protein	NULL;Zinc finger, RING-type;Zinc finger, RING/FYVE/PHD-type;
Lignin	Cg5g031390	0.881895	1.23628e-15	Beta-glucosidase BoGH3B	Uncharacterized protein	Beta-D-glucan exohydrolase, C-terminal domain;(Trans)glycosidases;
Lignin	Cg7g008230	0.881351	1.35693e-15	Germin-like protein subfamily 1 member 17	Uncharacterized protein	RmlC-like cupin domain;Germin;RmlC-like jelly roll fold;Germin, manganese binding site;NULL;Cupin 1;
Lignin	Cg4g007080	0.88108	1.42111e-15	Umecyanin	Uncharacterized protein	Molecular Function: copper ion binding (GO:0005507), Molecular Function: electron carrier activity (GO:0009055);
Lignin	Cg2g022380	0.880923	1.45968e-15	Eukaryotic translation initiation factor 3 subunit I	Eukaryotic translation initiation factor 3 subunit I	WD40/YVTN repeat-like-containing domain;WD40 repeat;NULL;WD40 repeat, conserved site;G-protein beta WD-40 repeat;WD40-repeat-containing domain;Eukaryotic translation initiation factor 3 subunit I;
Lignin	Cg7g006970	0.880901	1.46511e-15	Salicylic acid-binding protein 2	Uncharacterized protein	NULL;
Lignin	Cg7g021200	0.880819	1.4859e-15	Extracellular ribonuclease LE	Uncharacterized protein	Ribonuclease T2-like;Ribonuclease T2, active site;
Lignin	Cg4g010570	0.880614	1.53836e-15		Uncharacterized protein	NULL;
Lignin	Cg4g005240	0.880091	1.68094e-15	Beta-glucosidase 25	Uncharacterized protein	Molecular Function: hydrolase activity, hydrolyzing O-glycosyl compounds (GO:0004553), Biological Process: carbohydrate metabolic process (GO:0005975);Molecular Function: catalytic activity (GO:0003824), Biological Process: carbohydrate metabolic process (GO:0005975);
Lignin	Novel00976	0.880034	1.69712e-15	not_found
Lignin	Cg5g033420	0.879955	1.72003e-15	Cellulose synthase A catalytic subunit 4 [UDP-forming]	Cellulose synthase	NULL;Cellulose synthase, RING-type zinc finger;Zinc finger, RING/FYVE/PHD-type;Cellulose synthase;
Lignin	Cg9g003470	0.879806	1.76359e-15	CASP-like protein 1D1	CASP-like protein	NULL;Uncharacterised protein family UPF0497, trans-membrane plant;Uncharacterised protein family UPF0497, trans-membrane plant subgroup;
Lignin	Cg3g018040	0.879545	1.84282e-15	Pathogen-related protein	Uncharacterized protein	NULL;
Lignin	Cg5g003570	0.879486	1.86124e-15	Protein NRT1/ PTR FAMILY 2.11	Uncharacterized protein	Molecular Function: transporter activity (GO:0005215), Biological Process: transport (GO:0006810), Cellular Component: membrane (GO:0016020);
Lignin	Cg6g003450	0.879238	1.94055e-15	Protein ECERIFERUM 1	Uncharacterized protein	Uncharacterised domain Wax2, C-terminal;NULL;
Lignin	Cg9g026980	0.879211	1.94909e-15	Signal peptide peptidase-like 1	Uncharacterized protein	NULL;Peptidase A22B, signal peptide peptidase;Presenilin/signal peptide peptidase;
Lignin	Cg2g005810	0.879054	2.00123e-15		Uncharacterized protein	NULL;
Lignin	Cg5g030000	0.879042	2.00529e-15	Germin-like protein subfamily 1 member 16	Uncharacterized protein	Germin, manganese binding site;RmlC-like cupin domain;Germin;RmlC-like jelly roll fold;NULL;Cupin 1;
Lignin	Cg2g037320	0.878691	2.12636e-15	CBL-interacting serine/threonine-protein kinase 12	Non-specific serine/threonine protein kinase	Molecular Function: protein serine/threonine kinase activity (GO:0004674), Biological Process: protein phosphorylation (GO:0006468);Biological Process: signal transduction (GO:0007165);Molecular Function: protein tyrosine kinase activity (GO:0004713), Biological Process: protein phosphorylation (GO:0006468);Molecular Function: ATP binding (GO:0005524);Molecular Function: protein kinase activity (…
Lignin	Cg7g022060	0.877004	2.81178e-15	Serine/threonine-protein kinase PBS1	Uncharacterized protein	NULL;Protein kinase-like domain;Protein kinase, ATP binding site;Concanavalin A-like lectin/glucanase, subgroup;Protein kinase domain;Serine/threonine- / dual specificity protein kinase, catalytic domain;Tyrosine-protein kinase, catalytic domain;Serine/threonine-protein kinase, active site;
Lignin	Cg9g001540	0.876922	2.84976e-15	Chitinase-like protein 2	Uncharacterized protein	Glycoside hydrolase, family 19;Lysozyme-like domain;NULL;Glycoside hydrolase, family 19, catalytic;
Lignin	Cg3g000050	0.876878	2.87087e-15	not_found
Lignin	Cg8g023300	0.876555	3.02674e-15	Glutathione S-transferase U7	Uncharacterized protein	NULL;Glutathione S-transferase/chloride channel, C-terminal;Glutathione S-transferase, C-terminal-like;Glutathione S-transferase, C-terminal;
Lignin	Cg2g032010	0.876551	3.02898e-15	Peptidyl-prolyl cis-trans isomerase FKBP17-1, chloroplastic	Peptidyl-prolyl cis-trans isomerase	Biological Process: protein folding (GO:0006457);
Lignin	Cg8g020880	0.876391	3.10936e-15	Tetraspanin-3	Uncharacterized protein
Lignin	Cg9g020830	0.876296	3.15779e-15	Bis(5'-adenosyl)-triphosphatase	Uncharacterized protein	Histidine triad, conserved site;Histidine triad (HIT) protein;NULL;HIT-like domain;
Lignin	Cg3g021160	0.876293	3.15948e-15	Transcription factor bHLH95	Uncharacterized protein	Myc-type, basic helix-loop-helix (bHLH) domain;NULL;
Lignin	Cg9g021130	0.87619	3.21292e-15
Lignin	Cg5g024750	0.876007	3.31032e-15	Probable beta-1,4-xylosyltransferase IRX10	Uncharacterized protein	NULL;Exostosin-like;
Lignin	Cg3g024130	0.875881	3.37893e-15		Uncharacterized protein	NULL;Protein of unknown function DUF3475;Protein of unknown function DUF668;
Lignin	Cg8g019860	0.875493	3.59873e-15		Uncharacterized protein	NULL;Domain of unknown function DUF547;Ternary complex factor MIP1, leucine-zipper;
Lignin	Cg3g022940	0.875212	3.76683e-15	Isoflavone reductase-like protein	Uncharacterized protein	NULL;NAD(P)-binding domain;NmrA-like;
Lignin	Cg2g005020	0.875005	3.89483e-15	Non-specific phospholipase C2	Uncharacterized protein	Phosphoesterase;NULL;
Lignin	Cg9g003710	0.874865	3.98417e-15	Peroxidase 3	Peroxidase	NULL;Haem peroxidase, plant/fungal/bacterial;Peroxidases heam-ligand binding site;Plant peroxidase;
Lignin	Novel01372	0.874858	3.98832e-15	not_found
Lignin	Cg1g005730	0.874692	4.09663e-15	Protein IRX15-LIKE	Uncharacterized protein
Lignin	Cg5g005610	0.87462	4.14494e-15	C2 and GRAM domain-containing protein At5g50170	Uncharacterized protein	NULL;C2 calcium/lipid-binding domain, CaLB;GRAM domain;C2 membrane targeting protein;C2 calcium-dependent membrane targeting;
Lignin	Cg6g008020	0.874337	4.3379e-15		Putative uncharacterized protein	Molecular Function: nucleic acid binding (GO:0003676), Molecular Function: zinc ion binding (GO:0008270);
Lignin	Cg5g036600	0.873644	4.84695e-15	Auxin response factor 7	Auxin response factor	Molecular Function: DNA binding (GO:0003677), Cellular Component: nucleus (GO:0005634), Biological Process: regulation of transcription, DNA-dependent (GO:0006355), Biological Process: response to hormone stimulus (GO:0009725);Molecular Function: protein dimerization activity (GO:0046983);Cellular Component: nucleus (GO:0005634), Biological Process: regulation of transcription, DNA-dependent (GO:…
Lignin	Cg7g011980	0.873477	4.97794e-15	Transcription factor HBP-1b(c1) (Fragment)	Uncharacterized protein	Basic-leucine zipper domain;NULL;Transcription factor TGA like domain;
Lignin	Cg1g007980	0.873186	5.21458e-15
Lignin	Cg2g035690	0.872958	5.40693e-15	Splicing factor U2af large subunit B	Uncharacterized protein	Molecular Function: nucleic acid binding (GO:0003676);Molecular Function: RNA binding (GO:0003723), Cellular Component: nucleus (GO:0005634), Biological Process: mRNA processing (GO:0006397);Molecular Function: nucleotide binding (GO:0000166);
Lignin	Cg8g019990	0.87281	5.53559e-15	Phenylalanine ammonia-lyase 1	Uncharacterized protein
Lignin	Cg6g003490	0.872808	5.53688e-15	ABC transporter G family member 2	Uncharacterized protein	Cellular Component: membrane (GO:0016020);Molecular Function: ATP binding (GO:0005524), Molecular Function: ATPase activity (GO:0016887);Molecular Function: nucleotide binding (GO:0000166), Molecular Function: nucleoside-triphosphatase activity (GO:0017111);
Lignin	Cg5g028900	0.872506	5.80822e-15		Uncharacterized protein (Fragment)	NULL;Pollen Ole e 1 allergen/extensin;
Lignin	Cg6g015000	0.872357	5.94741e-15	Probable glucan endo-1,3-beta-glucosidase A6	Uncharacterized protein	Glycoside hydrolase, family 17;NULL;Glycoside hydrolase, catalytic domain;X8;
Lignin	Cg1g007610	0.872334	5.96885e-15	L-type lectin-domain containing receptor kinase IX.1	Uncharacterized protein	NULL;Protein kinase, ATP binding site;Concanavalin A-like lectin/glucanase, subgroup;Protein kinase domain;Legume lectin domain;Tyrosine-protein kinase, catalytic domain;Serine/threonine- / dual specificity protein kinase, catalytic domain;Legume lectin, beta chain, Mn/Ca-binding site;Serine/threonine-protein kinase, active site;
Lignin	Novel01245	0.872121	6.17256e-15	not_found
Lignin	Cg8g023860	0.871922	6.36989e-15	Cytochrome P450 86A1	Uncharacterized protein	Molecular Function: iron ion binding (GO:0005506), Molecular Function: oxidoreductase activity, acting on paired donors, with incorporation or reduction of molecular oxygen (GO:0016705), Molecular Function: heme binding (GO:0020037), Biological Process: oxidation-reduction process (GO:0055114);Molecular Function: oxidoreductase activity, acting on paired donors, with incorporation or reduction of…
Lignin	Cg2g034330	0.871828	6.46448e-15		Uncharacterized protein
Lignin	Novel00468	0.871485	6.8222e-15	not_found
Lignin	Novel00590	0.871152	7.18784e-15	not_found
Lignin	Cg8g020000	0.871001	7.35897e-15	Phenylalanine ammonia-lyase 1	Uncharacterized protein	Aromatic amino acid lyase;Phenylalanine ammonia-lyase;Fumarase/histidase, N-terminal;NULL;Phenylalanine ammonia-lyase, shielding domain;
Lignin	Novel00300	0.87072	7.68876e-15	not_found
Lignin	Cg9g011940	0.870516	7.93815e-15		Uncharacterized protein (Fragment)
Lignin	Cg7g003570	0.870265	8.25356e-15	Cytochrome P450 82C4	Uncharacterized protein	Cytochrome P450, conserved site;Cytochrome P450, E-class, group I;NULL;Cytochrome P450;
Lignin	Cg4g020110	0.870036	8.55257e-15	3-ketoacyl-CoA synthase 10	3-ketoacyl-CoA synthase	Thiolase-like, subgroup;NULL;FAE1/Type III polyketide synthase-like protein;Very-long-chain 3-ketoacyl-CoA synthase;3-Oxoacyl-[acyl-carrier-protein (ACP)] synthase III C-terminal;Thiolase-like;
Lignin	Cg8g007380	0.869479	9.32085e-15	Defensin-like protein 3	Uncharacterized protein	NULL;Gamma thionin;Knottin, scorpion toxin-like;
Lignin	Cg2g017790	0.869374	9.47372e-15	Blue copper protein	Uncharacterized protein (Fragment)	Plastocyanin-like;NULL;Blue (type 1) copper domain;Cupredoxin;
Lignin	Cg5g030230	0.869367	9.48451e-15	Germin-like protein subfamily 1 member 17	Uncharacterized protein	RmlC-like cupins;
Lignin	Cg5g001230	0.868987	1.0055e-14
Lignin	Cg2g004650	0.868543	1.07633e-14	Methanol O-anthraniloyltransferase	Uncharacterized protein	NULL;Chloramphenicol acetyltransferase-like domain;Transferase;
Lignin	Cg5g006110	0.86839	1.10185e-14	Vignain	Peptidase C1A subfamily protein	Peptidase C1A, papain;NULL;Peptidase C1A, papain C-terminal;
Lignin	Cg7g002670	0.868078	1.15571e-14		Uncharacterized protein	NULL;
Lignin	Cg7g003830	0.867731	1.21831e-14	Two-component response regulator ARR17	Uncharacterized protein	CheY-like superfamily;Signal transduction response regulator, receiver domain;NULL;
Lignin	Cg6g016970	0.866669	1.43093e-14	Putative FBD-associated F-box protein At3g50710	Uncharacterized protein	Molecular Function: protein binding (GO:0005515);
Lignin	Cg5g006000	0.866388	1.49284e-14	Probable galactinol--sucrose galactosyltransferase 2	Uncharacterized protein	Glycosyl hydrolases 36;NULL;Aldolase-type TIM barrel;Glycoside hydrolase, superfamily;
Lignin	Cg8g024870	0.866233	1.52804e-14	Beta-amyrin synthase	Terpene cyclase/mutase family member	Molecular Function: catalytic activity (GO:0003824);Molecular Function: intramolecular transferase activity (GO:0016866);Molecular Function: protein kinase activity (GO:0004672), Molecular Function: ATP binding (GO:0005524), Biological Process: protein phosphorylation (GO:0006468);
Lignin	CgUng002990	0.866019	1.57793e-14		Uncharacterized protein	NULL;
Lignin	Cg6g024940	0.865986	1.58581e-14	Methionyl-tRNA formyltransferase	E3 ubiquitin-protein ligase	Seven-in-absentia protein, TRAF-like domain;Methionine tRNA Formyltransferase-like;NULL;Formyl transferase, C-terminal;Zinc finger, SIAH-type;Aminotransferase-like, plant mobile domain;High mobility group box domain;Formyl transferase, N-terminal;SIAH-type domain;Methionyl-tRNA formyltransferase;
Lignin	Cg8g003810	0.865828	1.62389e-14		Uncharacterized protein
Lignin	Cg5g005620	0.865474	1.71206e-14	Plant intracellular Ras-group-related LRR protein 9	Uncharacterized protein	Leucine-rich repeat;NULL;Leucine-rich repeat, typical subtype;
Lignin	Novel00729	0.865419	1.7262e-14	not_found
Lignin	Cg2g041970	0.865321	1.75184e-14	not_found
Lignin	Cg4g013870	0.865271	1.76482e-14	Glucan endo-1,3-beta-glucosidase 7	Uncharacterized protein
Lignin	Cg5g010110	0.864247	2.05491e-14	Salutaridine reductase	Uncharacterized protein	Short-chain dehydrogenase/reductase SDR;NULL;Glucose/ribitol dehydrogenase;NAD(P)-binding domain;
Lignin	Cg2g019900	0.863999	2.13138e-14	Putative glucose-6-phosphate 1-epimerase	Uncharacterized protein	Glycoside hydrolase-type carbohydrate-binding, subgroup;NULL;Aldose 1-/Glucose-6-phosphate 1-epimerase;
Lignin	Cg9g010360	0.863785	2.19981e-14	Activating molecule in BECN1-regulated autophagy protein 1	Uncharacterized protein	WD40/YVTN repeat-like-containing domain;WD40 repeat;NULL;WD40 repeat, conserved site;WD40-repeat-containing domain;
Lignin	Cg6g023590	0.862909	2.50202e-14	NAC domain-containing protein 30	Uncharacterized protein	NAC domain;NULL;
Lignin	Cg1g028060	0.862244	2.75691e-14	not_found
Lignin	Cg9g005840	0.862089	2.8201e-14		Uncharacterized protein	NULL;Bifunctional inhibitor/plant lipid transfer protein/seed storage helical domain;
Lignin	Cg3g025160	0.86172	2.97515e-14	Probable flavin-containing monooxygenase 1	Uncharacterized protein	Dimethylaniline monooxygenase, N-oxide-forming;NULL;Flavin monooxygenase-like;
Lignin	Cg6g004220	0.861711	2.97901e-14	Cation/H(+) antiporter 20	Uncharacterized protein	NULL;Cation/H+ exchanger;
Lignin	Cg6g005000	0.861006	3.29906e-14	L-type lectin-domain containing receptor kinase IV.1	Uncharacterized protein	Molecular Function: protein serine/threonine kinase activity (GO:0004674), Biological Process: protein phosphorylation (GO:0006468);Molecular Function: protein tyrosine kinase activity (GO:0004713), Biological Process: protein phosphorylation (GO:0006468);Molecular Function: ATP binding (GO:0005524);Molecular Function: protein kinase activity (GO:0004672), Molecular Function: ATP binding (GO:0005…
Lignin	Novel01332	0.860847	3.37553e-14	not_found
Lignin	Cg4g001150	0.860645	3.47463e-14	VQ motif-containing protein 4	Uncharacterized protein	NULL;VQ;
Lignin	Novel01548	0.860235	3.68535e-14	not_found
Lignin	Cg3g024030	0.860212	3.69781e-14			NULL;
Lignin	Cg7g000750	0.859944	3.84235e-14
Lignin	Cg5g035710	0.859421	4.14006e-14	Oligopeptide transporter 1	Uncharacterized protein (Fragment)	Oligopeptide transporter, OPT superfamily;Tetrapeptide transporter, OPT1/isp4;NULL;
Lignin	Cg8g002790	0.859087	4.34152e-14		Uncharacterized protein (Fragment)
Lignin	Cg8g018740	0.858888	4.4664e-14	Serine carboxypeptidase-like 51	Uncharacterized protein	NULL;Peptidase S10, serine carboxypeptidase;Peptidase S10, serine carboxypeptidase, active site;
Lignin	Cg4g021810	0.858495	4.72196e-14	Auxin-responsive protein IAA33	Auxin-responsive protein	NULL;Aux/IAA-ARF-dimerisation;
Lignin	Cg6g023550	0.858453	4.74993e-14	Werner Syndrome-like exonuclease	Uncharacterized protein	Molecular Function: nucleic acid binding (GO:0003676), Biological Process: nucleobase-containing compound metabolic process (GO:0006139), Molecular Function: 3'-5' exonuclease activity (GO:0008408);
Lignin	Cg9g008030	0.858375	4.80295e-14			NULL;
Lignin	Cg9g024490	0.858203	4.92074e-14	L-type lectin-domain containing receptor kinase IX.1	Uncharacterized protein (Fragment)	NULL;Concanavalin A-like lectin/glucanases superfamily;Protein kinase-like domain;Protein kinase, ATP binding site;Concanavalin A-like lectin/glucanase, subgroup;Protein kinase domain;Legume lectin domain;Tyrosine-protein kinase, catalytic domain;Serine/threonine- / dual specificity protein kinase, catalytic domain;Serine/threonine-protein kinase, active site;Legume lectin, alpha chain, conserved…
Lignin	Novel01057	0.858056	5.02377e-14	not_found
Lignin	Cg2g043520	0.85805	5.02861e-14	not_found
Lignin	Cg3g025310	0.858026	5.04542e-14	UPF0392 protein Os08g0121900	Uncharacterized protein	Domain of unknown function DUF23;NULL;
Lignin	Novel01569	0.857878	5.15139e-14	not_found
Lignin	Cg1g008350	0.857741	5.25174e-14	Transcription factor MYB108	Uncharacterized protein (Fragment)	Molecular Function: chromatin binding (GO:0003682);Molecular Function: DNA binding (GO:0003677);
Lignin	Cg5g027290	0.857437	5.48088e-14	Glycerol-3-phosphate acyltransferase 1	Uncharacterized protein	Biological Process: metabolic process (GO:0008152), Molecular Function: transferase activity, transferring acyl groups (GO:0016746);
Lignin	Cg6g015620	0.85664	6.12741e-14	UPF0098 protein MTH_273	Uncharacterized protein
Lignin	Novel00090	0.856404	6.33297e-14	not_found
Lignin	Cg2g016620	0.856282	6.44133e-14	Malonyl-CoA:anthocyanidin 5-O-glucoside-6''-O-malonyltransferase	Uncharacterized protein	NULL;Chloramphenicol acetyltransferase-like domain;Transferase;
Lignin	Cg2g025640	0.856146	6.56415e-14	Chaperonin CPN60-1, mitochondrial	Uncharacterized protein	GroEL-like apical domain;Chaperonin Cpn60/TCP-1;Chaperonin Cpn60;TCP-1-like chaperonin intermediate domain;NULL;GroEL-like equatorial domain;
Lignin	Cg8g021940	0.855908	6.78453e-14		Uncharacterized protein	NULL;
Lignin	Cg4g002890	0.85575	6.93461e-14		Uncharacterized protein	NULL;Barwin-like endoglucanase;RlpA-like double-psi beta-barrel domain;Expansin/pollen allergen, DPBB domain;
Lignin	Cg5g040690	0.855496	7.18304e-14	O-acyltransferase WSD1	Uncharacterized protein	Molecular Function: diacylglycerol O-acyltransferase activity (GO:0004144);Molecular Function: diacylglycerol O-acyltransferase activity (GO:0004144), Biological Process: glycerolipid biosynthetic process (GO:0045017);
Lignin	Cg2g033210	0.855484	7.19436e-14	30-kDa cleavage and polyadenylation specificity factor 30	Uncharacterized protein	YTH domain;NULL;Zinc finger, CCCH-type;
Lignin	Cg5g027760	0.855269	7.41222e-14		Uncharacterized protein
Lignin	Cg4g022420	0.855242	7.43965e-14	Protein GLUTAMINE DUMPER 3	Uncharacterized protein	NULL;
Lignin	Cg5g030240	0.854944	7.75205e-14	Germin-like protein subfamily 1 member 14	Uncharacterized protein	RmlC-like jelly roll fold;Germin;Germin, manganese binding site;NULL;Cupin 1;
Lignin	Cg4g002620	0.854665	8.05448e-14		Uncharacterized protein
Lignin	Cg8g023590	0.854616	8.1095e-14	Probable sugar phosphate/phosphate translocator At3g11320	Uncharacterized protein
Lignin	Cg7g022070	0.85454	8.19481e-14	Bidirectional sugar transporter SWEET15	Sugar transporter SWEET	NULL;SWEET sugar transporter;
Lignin	Cg2g001020	0.85443	8.31857e-14		Uncharacterized protein
Lignin	Cg3g010600	0.854235	8.54414e-14	Calmodulin-like protein 11	Uncharacterized protein	EF-hand domain;NULL;EF-Hand 1, calcium-binding site;EF-hand domain pair;
Lignin	Cg2g030100	0.854183	8.6055e-14	Zinc finger protein JAGGED	Uncharacterized protein
Lignin	Cg9g027990	0.854046	8.76823e-14	Receptor-like protein 12	Uncharacterized protein	Leucine-rich repeat-containing N-terminal, type 2;Leucine-rich repeat;NULL;Leucine-rich repeat, typical subtype;
Lignin	Cg4g019310	0.853971	8.85909e-14	U-box domain-containing protein 35	Serine threonine kinase	NULL;Protein kinase-like domain;Serine-threonine/tyrosine-protein kinase catalytic domain;Concanavalin A-like lectin/glucanase, subgroup;Protein kinase domain;Tyrosine-protein kinase, catalytic domain;Serine/threonine- / dual specificity protein kinase, catalytic domain;Rossmann-like alpha/beta/alpha sandwich fold;UspA;Serine/threonine-protein kinase, active site;
Lignin	Cg7g000950	0.853955	8.87786e-14	Laccase-22	Laccase	Molecular Function: oxidoreductase activity (GO:0016491), Biological Process: oxidation-reduction process (GO:0055114);Biological Process: lignin catabolic process (GO:0046274), Cellular Component: apoplast (GO:0048046), Molecular Function: hydroquinone:oxygen oxidoreductase activity (GO:0052716), Biological Process: oxidation-reduction process (GO:0055114);Molecular Function: copper ion binding …
Lignin	Cg3g005800	0.853654	9.25107e-14	BAHD acyltransferase At5g47980	Uncharacterized protein	NULL;Transferase;Chloramphenicol acetyltransferase-like domain;
Lignin	Cg6g002620	0.853396	9.58181e-14	Probable beta-1,4-xylosyltransferase IRX9	Uncharacterized protein	Molecular Function: galactosylgalactosylxylosylprotein 3-beta-glucuronosyltransferase activity (GO:0015018), Cellular Component: membrane (GO:0016020);
Lignin	Cg4g024220	0.853381	9.60105e-14	Transmembrane 9 superfamily member 10	Uncharacterized protein	NULL;Nonaspanin (TM9SF);
Lignin	Cg2g039400	0.853141	9.92037e-14	Uncharacterized protein At1g04910	Uncharacterized protein
Lignin	Cg5g043940	0.852864	1.03005e-13	Metalloendoproteinase 4-MMP	Uncharacterized protein	Peptidase, metallopeptidase;Peptidase M10, metallopeptidase;Peptidase M10A;NULL;Metallopeptidase, catalytic domain;
Lignin	Cg4g024730	0.85277	1.04319e-13	Sugar transport protein 7	Uncharacterized protein	General substrate transporter;Sugar transporter, conserved site;NULL;Major facilitator superfamily domain, general substrate transporter;Sugar/inositol transporter;Major facilitator superfamily domain;
Lignin	Cg2g042680	0.852581	1.07029e-13	not_found
Lignin	Cg5g001390	0.852451	1.08925e-13	Probable protein phosphatase 2C 8	Uncharacterized protein	NULL;Protein phosphatase 2C;Protein phosphatase 2C, manganese/magnesium aspartate binding site;Protein phosphatase 2C (PP2C)-like domain;
Lignin	Cg8g017210	0.852259	1.11797e-13	Transcription factor MYB44	Uncharacterized protein
Lignin	Cg4g010900	0.852158	1.13331e-13
Lignin	Cg6g011660	0.852063	1.14783e-13		Uncharacterized protein	Molecular Function: aspartic-type endopeptidase activity (GO:0004190), Biological Process: proteolysis (GO:0006508);
Lignin	Cg2g034060	0.851716	1.20271e-13	Adenosine deaminase-like protein	Uncharacterized protein	Adenosine/AMP deaminase domain;NULL;
Lignin	Cg7g005630	0.851462	1.2445e-13	ABC transporter G family member 1	Uncharacterized protein	AAA+ ATPase domain;NULL;ABC transporter-like;ABC transporter, conserved site;P-loop containing nucleoside triphosphate hydrolase;ABC-2 type transporter;
Lignin	Cg9g029620	0.849976	1.5177e-13	YTH domain-containing family protein 2	Uncharacterized protein	NULL;YTH domain;
Lignin	Cg7g010870	0.849666	1.58125e-13	CASP-like protein 1F1	CASP-like protein	NULL;Uncharacterised protein family UPF0497, trans-membrane plant;Uncharacterised protein family UPF0497, trans-membrane plant subgroup;
Lignin	Cg1g007940	0.849334	1.6524e-13		Uncharacterized protein	NULL;
Lignin	Cg5g043460	0.849291	1.66178e-13	Protein NRT1/ PTR FAMILY 7.3	Uncharacterized protein (Fragment)	NULL;Proton-dependent oligopeptide transporter family;
Lignin	Cg4g024170	0.849175	1.68753e-13	Aspartic proteinase nepenthesin-1	Uncharacterized protein	Peptidase aspartic, active site;NULL;Peptidase A1;Aspartic peptidase;
Lignin	Cg6g020530	0.848403	1.86809e-13	LRR receptor-like serine/threonine-protein kinase GSO1	Uncharacterized protein	Leucine-rich repeat-containing N-terminal, type 2;Leucine-rich repeat;NULL;Leucine-rich repeat, typical subtype;
Lignin	Cg5g030050	0.848312	1.89035e-13	Germin-like protein subfamily 1 member 17	Uncharacterized protein	Molecular Function: manganese ion binding (GO:0030145);Molecular Function: nutrient reservoir activity (GO:0045735);
Lignin	Cg2g031530	0.847476	2.10889e-13	Chaperonin 60 subunit alpha 2, chloroplastic	Uncharacterized protein	Chaperonin Cpn60/TCP-1;GroEL-like apical domain;Chaperonin Cpn60;NULL;GroEL-like equatorial domain;Chaperonin Cpn60, conserved site;
Lignin	Cg4g018540	0.847147	2.20117e-13	Probable nucleoredoxin 1	Uncharacterized protein	C1-like;Ricin B lectin domain;NULL;Thioredoxin-like fold;
Lignin	CgUng020040	0.847077	2.22135e-13	not_found
Lignin	Cg8g006390	0.847067	2.22435e-13	Dehydrodolichyl diphosphate syntase complex subunit NUS1	Uncharacterized protein	NULL;Decaprenyl diphosphate synthase-like;
Lignin	Cg1g007970	0.846563	2.37481e-13		Uncharacterized protein	NULL;
Lignin	Cg9g006150	0.846501	2.39378e-13	BI1-like protein	Uncharacterized protein	NULL;Bax inhibitor 1-related;
Lignin	Cg5g022470	0.84641	2.42224e-13	Cytochrome P450 71A1	Uncharacterized protein	Cytochrome P450, E-class, group I;Cytochrome P450, conserved site;NULL;Cytochrome P450;
Lignin	Cg1g019150	0.845919	2.58081e-13	Periaxin	Uncharacterized protein	NULL;
Lignin	Cg9g012460	0.845577	2.69726e-13	Receptor like protein kinase S.2	Uncharacterized protein	NULL;Protein kinase, ATP binding site;Protein kinase-like domain;Concanavalin A-like lectin/glucanase, subgroup;Serine-threonine/tyrosine-protein kinase catalytic domain;Protein kinase domain;Serine/threonine- / dual specificity protein kinase, catalytic domain;Tyrosine-protein kinase, catalytic domain;Serine/threonine-protein kinase, active site;
Lignin	Cg5g010630	0.845266	2.80727e-13		Uncharacterized protein	NULL;
Lignin	Cg3g021430	0.844852	2.96011e-13	UDP-glucuronate:xylan alpha-glucuronosyltransferase 2	Hexosyltransferase	Molecular Function: transferase activity, transferring glycosyl groups (GO:0016757);
Lignin	Cg2g010850	0.844844	2.96325e-13	Peroxidase 55	Peroxidase	NULL;Haem peroxidase, plant/fungal/bacterial;Peroxidases heam-ligand binding site;Plant peroxidase;
Lignin	Cg2g039130	0.844353	3.15501e-13	Putative Myb family transcription factor At1g14600	Uncharacterized protein	Molecular Function: chromatin binding (GO:0003682);Molecular Function: DNA binding (GO:0003677);
Lignin	Cg7g023250	0.843706	3.42584e-13	ADP,ATP carrier protein 1, mitochondrial	Uncharacterized protein	Mitochondrial substrate/solute carrier;Mitochondrial carrier domain;NULL;Adenine nucleotide translocator 1;Mitochondrial carrier protein;
Lignin	Cg2g038460	0.843618	3.46472e-13	Cation/H(+) antiporter 15	Uncharacterized protein (Fragment)	Biological Process: cation transport (GO:0006812), Molecular Function: solute:hydrogen antiporter activity (GO:0015299), Cellular Component: integral to membrane (GO:0016021), Biological Process: transmembrane transport (GO:0055085);
Lignin	Cg5g025270	0.843289	3.6119e-13	Regulator of nonsense transcripts UPF3	Uncharacterized protein	Regulator of nonsense-mediated decay, UPF3;NULL;Nucleotide-binding, alpha-beta plait;
Lignin	Cg3g023240	0.843074	3.7119e-13	Transmembrane protein 136	Uncharacterized protein	Cellular Component: integral to membrane (GO:0016021);
Lignin	Novel00592	0.842079	4.20748e-13	not_found
Lignin	Cg4g024180	0.841912	4.29653e-13	Early nodulin-like protein 3	Uncharacterized protein	Plastocyanin-like;NULL;Cupredoxin;
Lignin	Cg5g001420	0.841676	4.42582e-13	Ethylene-responsive transcription factor ERF061	Uncharacterized protein	Molecular Function: sequence-specific DNA binding transcription factor activity (GO:0003700), Biological Process: regulation of transcription, DNA-dependent (GO:0006355);
Lignin	Cg7g021190	0.841049	4.78669e-13	Pentatricopeptide repeat-containing protein At2g02980, chloroplastic	Uncharacterized protein	Pentatricopeptide repeat;NULL;Tetratricopeptide-like helical;
Lignin	Cg9g026490	0.840965	4.83692e-13	CEN-like protein 1	Uncharacterized protein	NULL;Phosphatidylethanolamine-binding, conserved site;Phosphatidylethanolamine-binding protein PEBP;
Lignin	Cg9g024750	0.840532	5.10446e-13	Dirigent protein 23	Uncharacterized protein	NULL;Plant disease resistance response protein;
Lignin	Novel01495	0.840239	5.2935e-13	not_found
Lignin	Cg2g043600	0.839852	5.55381e-13	not_found
Lignin	Cg6g006320	0.839789	5.59688e-13		Uncharacterized protein
Lignin	Cg2g004250	0.839767	5.612e-13		Putative mon-specific lipid-transfer protein-like subfamily protein	NULL;Bifunctional inhibitor/plant lipid transfer protein/seed storage helical domain;
Lignin	Cg6g015820	0.839537	5.77424e-13	Gamma-interferon-inducible lysosomal thiol reductase	Uncharacterized protein
Lignin	Cg1g019190	0.839472	5.82021e-13		Uncharacterized protein	NULL;
Lignin	Cg1g019160	0.839239	5.99008e-13	IgA FC receptor	Uncharacterized protein	NULL;
Lignin	Cg6g009200	0.838965	6.19554e-13		Uncharacterized protein
Lignin	Cg5g035220	0.838931	6.22122e-13	Non-specific lipid-transfer protein-like protein At2g13820	Uncharacterized protein	Biological Process: lipid transport (GO:0006869), Molecular Function: lipid binding (GO:0008289);
Lignin	Novel00711	0.838618	6.46556e-13	not_found
Lignin	Cg6g008500	0.837779	7.16357e-13		Uncharacterized protein	Calycin-like;Calycin;NULL;Lipocalin/cytosolic fatty-acid binding domain;
Lignin	Cg9g003650	0.837454	7.45314e-13	Bifunctional 3-dehydroquinate dehydratase/shikimate dehydrogenase, chloroplastic	Uncharacterized protein	Dehydroquinase class I;NULL;Aldolase-type TIM barrel;Shikimate dehydrogenase substrate binding, N-terminal;
Lignin	Cg8g005390	0.837105	7.77636e-13	LRR receptor-like serine/threonine-protein kinase FLS2	Uncharacterized protein	Leucine-rich repeat-containing N-terminal, type 2;Leucine-rich repeat;NULL;Leucine-rich repeat, typical subtype;Leucine rich repeat 4;
Lignin	Cg9g027310	0.83696	7.9139e-13	Protein TRANSPARENT TESTA 12	MATE efflux family protein	NULL;Multi antimicrobial extrusion protein;
Lignin	Cg6g007760	0.836697	8.17037e-13	not_found
Lignin	Cg9g023940	0.836202	8.67478e-13	Acidic endochitinase	Uncharacterized protein	Molecular Function: hydrolase activity, hydrolyzing O-glycosyl compounds (GO:0004553), Biological Process: carbohydrate metabolic process (GO:0005975);Molecular Function: catalytic activity (GO:0003824), Biological Process: carbohydrate metabolic process (GO:0005975);
Lignin	Cg5g035200	0.836153	8.72533e-13	Protein YLS3	Uncharacterized protein	Plant lipid transfer protein/Par allergen;NULL;Bifunctional inhibitor/plant lipid transfer protein/seed storage helical domain;
Lignin	Cg5g011690	0.835974	8.91606e-13	COBRA-like protein 4	Uncharacterized protein	NULL;COBRA, plant;
Lignin	Cg8g018580	0.835949	8.94328e-13	Aspartic proteinase-like protein 2	Uncharacterized protein	NULL;Aspartic peptidase;Peptidase A1;
Lignin	Cg2g026370	0.835942	8.95033e-13		Uncharacterized protein	NULL;
Lignin	Cg1g007930	0.835888	9.00938e-13	GPI ethanolamine phosphate transferase 2	Uncharacterized protein (Fragment)	NULL;Alkaline phosphatase-like, alpha/beta/alpha;Type I phosphodiesterase/nucleotide pyrophosphatase/phosphate transferase;
Lignin	Cg9g025110	0.83558	9.34901e-13	Probable pectinesterase/pectinesterase inhibitor 33	Pectinesterase	Pectin lyase fold/virulence factor;NULL;Pectinesterase, catalytic;Pectinesterase, active site;Pectinesterase inhibitor domain;Pectin lyase fold;
Lignin	CgUng021170	0.835282	9.68926e-13	Multiprotein-bridging factor 1c	Multiprotein bridging factor 1 transcriptional coactivator	Molecular Function: sequence-specific DNA binding (GO:0043565);Molecular Function: DNA binding (GO:0003677);
Lignin	Cg1g012890	0.834693	1.03977e-12	3-oxoacyl-[acyl-carrier-protein] synthase II, chloroplastic	Uncharacterized protein	Thiolase-like, subgroup;Polyketide synthase, beta-ketoacyl synthase domain;NULL;Beta-ketoacyl synthase, C-terminal;Beta-ketoacyl synthase, active site;Beta-ketoacyl synthase, N-terminal;
Lignin	Cg1g013500	0.834541	1.05879e-12	Probable LRR receptor-like serine/threonine-protein kinase At1g51860	Uncharacterized protein	Molecular Function: protein serine/threonine kinase activity (GO:0004674), Biological Process: protein phosphorylation (GO:0006468);Molecular Function: protein tyrosine kinase activity (GO:0004713), Biological Process: protein phosphorylation (GO:0006468);Molecular Function: ATP binding (GO:0005524);Molecular Function: protein kinase activity (GO:0004672), Molecular Function: ATP binding (GO:0005…
Lignin	Cg8g013110	0.834398	1.07695e-12	Transcription repressor OFP6	Uncharacterized protein	Ovate protein family, C-terminal;NULL;
Lignin	Cg2g039390	0.834212	1.10114e-12	Protein STRUBBELIG-RECEPTOR FAMILY 8	Uncharacterized protein	Protein kinase domain;Leucine-rich repeat-containing N-terminal, type 2;NULL;Tyrosine-protein kinase, catalytic domain;Serine/threonine- / dual specificity protein kinase, catalytic domain;Leucine-rich repeat, typical subtype;Concanavalin A-like lectin/glucanase, subgroup;
Lignin	Cg2g030300	0.834057	1.12167e-12	Mitochondrial intermembrane space import and assembly protein 40	Uncharacterized protein	CHCH;NULL;
Lignin	Novel01687	0.833676	1.17355e-12	not_found
Lignin	Cg8g013120	0.833626	1.18052e-12	Transcription repressor OFP13	Uncharacterized protein	Ovate protein family, C-terminal;NULL;
Lignin	Cg6g018150	0.833501	1.19825e-12	Pentatricopeptide repeat-containing protein At5g61990, mitochondrial	Uncharacterized protein	Molecular Function: protein binding (GO:0005515);
Lignin	Cg8g024040	0.833458	1.20428e-12	ABC transporter G family member 31	Uncharacterized protein	NULL;Plant PDR ABC transporter associated;ABC transporter-like;
Lignin	Cg5g038030	0.833429	1.20851e-12		Uncharacterized protein	NULL;Protein of unknown function DUF761, plant;
Lignin	Cg3g025150	0.832956	1.27805e-12	BAHD acyltransferase At5g47980	Uncharacterized protein	NULL;Chloramphenicol acetyltransferase-like domain;Transferase;
Lignin	Cg7g017830	0.83277	1.30636e-12	Two-component response regulator ARR11	Uncharacterized protein	CheY-like superfamily;Signal transduction response regulator, receiver domain;NULL;Myb domain, plants;Response regulator, plant B-type;Homeodomain-like;SANT/Myb domain;
Lignin	Cg9g023040	0.832288	1.38273e-12	Tetrahydrocannabinolic acid synthase	Uncharacterized protein	Molecular Function: UDP-N-acetylmuramate dehydrogenase activity (GO:0008762), Molecular Function: oxidoreductase activity (GO:0016491), Molecular Function: flavin adenine dinucleotide binding (GO:0050660), Biological Process: oxidation-reduction process (GO:0055114);Molecular Function: oxidoreductase activity (GO:0016491), Molecular Function: flavin adenine dinucleotide binding (GO:0050660), Biol…
Lignin	Cg6g020190	0.832263	1.38676e-12	Trafficking protein particle complex subunit 8	Uncharacterized protein	Molecular Function: protein binding (GO:0005515);
Lignin	Cg6g014370	0.831689	1.48336e-12	Mechanosensitive ion channel protein 10	Uncharacterized protein	Cellular Component: membrane (GO:0016020), Biological Process: transmembrane transport (GO:0055085);
Lignin	Cg9g025020	0.831575	1.50337e-12	Wall-associated receptor kinase-like 2	Uncharacterized protein	NULL;Protein kinase-like domain;Concanavalin A-like lectin/glucanase, subgroup;Protein kinase domain;Wall-associated receptor kinase galacturonan-binding domain;Serine/threonine- / dual specificity protein kinase, catalytic domain;Tyrosine-protein kinase, catalytic domain;Serine/threonine-protein kinase, active site;
Lignin	Cg6g001630	0.830736	1.65802e-12		Uncharacterized protein (Fragment)
Lignin	CgUng001760	0.830666	1.6715e-12		Uncharacterized protein	NULL;
Lignin	Cg1g009150	0.829728	1.86375e-12	Aspartic proteinase nepenthesin-1	Uncharacterized protein	Peptidase aspartic, active site;NULL;Peptidase A1;Aspartic peptidase;
Lignin	Novel00863	0.829479	1.91815e-12	not_found
Lignin	Cg8g006210	0.829328	1.95169e-12		Uncharacterized protein	NULL;
Lignin	Cg2g042100	0.829243	1.97108e-12	not_found
Lignin	Cg1g007770	0.828681	2.10281e-12	not_found
Lignin	Cg1g008830	0.828632	2.11449e-12		Uncharacterized protein
Lignin	Cg1g019140	0.828593	2.12406e-12		Uncharacterized protein	NULL;
Lignin	Cg5g008240	0.828571	2.12935e-12	ABC transporter G family member 23	Uncharacterized protein	AAA+ ATPase domain;NULL;ABC transporter-like;ABC transporter, conserved site;ABC-2 type transporter;P-loop containing nucleoside triphosphate hydrolase;
Lignin	Cg6g017810	0.828464	2.15586e-12	WAT1-related protein At3g02690, chloroplastic	Uncharacterized protein	Cellular Component: membrane (GO:0016020);
Lignin	Cg2g034780	0.828335	2.18781e-12		Uncharacterized protein	NULL;
Lignin	Cg5g010770	0.828291	2.19887e-12	dCTP pyrophosphatase 1	Uncharacterized protein	EAR;NTP Pyrophosphohydrolase MazG-related, RS21-C6;NULL;NTP pyrophosphohydrolase MazG, putative catalytic core;
Lignin	Cg9g019210	0.82779	2.32857e-12	Polyol transporter 5	Uncharacterized protein	General substrate transporter;Sugar transporter, conserved site;NULL;Sugar/inositol transporter;Major facilitator superfamily domain;
Lignin	Cg7g013830	0.82749	2.40965e-12	Non-specific lipid-transfer protein A	Non-specific lipid-transfer protein	Plant lipid transfer protein/Par allergen;NULL;Bifunctional inhibitor/plant lipid transfer protein/seed storage helical domain;
Lignin	Cg7g017390	0.827083	2.52393e-12	NADH dehydrogenase [ubiquinone] flavoprotein 1, mitochondrial	Uncharacterized protein	NADH ubiquinone oxidoreductase, F subunit, iron sulphur binding;NADH:ubiquinone oxidoreductase, 51kDa subunit;NULL;NADH:ubiquinone oxidoreductase, 51kDa subunit, conserved site;Soluble ligand binding domain;NADH ubiquinone oxidoreductase, F subunit;
Lignin	Cg9g006850	0.827052	2.53298e-12	not_found
Lignin	Cg9g025120	0.826836	2.59595e-12	Endoglucanase 4	Endoglucanase	Six-hairpin glycosidase;Glycoside hydrolase, family 9;Glycoside hydrolase, family 9, active site;NULL;Six-hairpin glycosidase-like;
Lignin	Cg7g013330	0.82676	2.61821e-12		Uncharacterized protein (Fragment)	NULL;
Lignin	Cg1g019230	0.826698	2.63695e-12		Uncharacterized protein (Fragment)	NULL;
Lignin	Cg6g005910	0.826344	2.74488e-12	Laccase-7	Laccase	Molecular Function: oxidoreductase activity (GO:0016491), Biological Process: oxidation-reduction process (GO:0055114);Biological Process: lignin catabolic process (GO:0046274), Cellular Component: apoplast (GO:0048046), Molecular Function: hydroquinone:oxygen oxidoreductase activity (GO:0052716), Biological Process: oxidation-reduction process (GO:0055114);Molecular Function: copper ion binding …
Lignin	Cg2g008860	0.825709	2.94889e-12	Peroxidase 52	Peroxidase	NULL;Haem peroxidase, plant/fungal/bacterial;Peroxidases heam-ligand binding site;Plant peroxidase;
Lignin	Cg8g000260	0.825354	3.06909e-12	Xylem cysteine proteinase 1	Uncharacterized protein	Peptidase C1A, papain;NULL;Cysteine peptidase, asparagine active site;Cysteine peptidase, histidine active site;Peptidase C1A, papain C-terminal;Proteinase inhibitor I29, cathepsin propeptide;
Lignin	Cg7g000840	0.825324	3.07954e-12	Glycerol-3-phosphate acyltransferase 5	Uncharacterized protein	Biological Process: metabolic process (GO:0008152), Molecular Function: transferase activity, transferring acyl groups (GO:0016746);
Lignin	Novel00076	0.825264	3.10036e-12	not_found
Lignin	Cg2g039100	0.824146	3.51399e-12	Probable rhamnogalacturonate lyase B	Uncharacterized protein (Fragment)
Lignin	Novel01209	0.824097	3.53307e-12	not_found
Lignin	Cg1g014760	0.82368	3.70115e-12	Cysteine-rich receptor-like protein kinase 10	Uncharacterized protein	Molecular Function: protein serine/threonine kinase activity (GO:0004674), Biological Process: protein phosphorylation (GO:0006468);Molecular Function: protein tyrosine kinase activity (GO:0004713), Biological Process: protein phosphorylation (GO:0006468);Molecular Function: protein serine/threonine kinase activity (GO:0004674);Molecular Function: protein kinase activity (GO:0004672), Molecular F…
Lignin	Cg1g019260	0.823621	3.72555e-12		Uncharacterized protein	NULL;
Lignin	Cg2g010510	0.82342	3.80966e-12	Omega-hydroxypalmitate O-feruloyl transferase	Uncharacterized protein	NULL;Transferase;Chloramphenicol acetyltransferase-like domain;
Lignin	Cg4g005700	0.822933	4.02117e-12		Uncharacterized protein
Lignin	Cg3g022110	0.822562	4.18993e-12		Uncharacterized protein	NULL;Uncharacterised protein family UPF0114;
Lignin	Cg1g025190	0.822442	4.24571e-12	Shikimate O-hydroxycinnamoyltransferase	Uncharacterized protein	NULL;Transferase;Chloramphenicol acetyltransferase-like domain;
Lignin	Cg9g005820	0.822379	4.27502e-12	Non-specific lipid-transfer protein-like protein At2g13820	Uncharacterized protein	Plant lipid transfer protein/Par allergen;NULL;Bifunctional inhibitor/plant lipid transfer protein/seed storage helical domain;
Lignin	Cg6g023730	0.821995	4.46002e-12	Exocyst complex component SEC15A	Uncharacterized protein	Exocyst complex subunit Sec15-like;NULL;
Lignin	Cg3g015870	0.82176	4.57676e-12	Probable calcium-binding protein CML29	Uncharacterized protein	EF-hand domain;NULL;EF-Hand 1, calcium-binding site;EF-hand domain pair;
Lignin	Cg6g012390	0.821737	4.58843e-12		Uncharacterized protein	NULL;
Lignin	Cg7g022680	0.821592	4.66205e-12		Uncharacterized protein
Lignin	Cg9g028200	0.821346	4.79007e-12	not_found
Lignin	Cg7g024020	0.821241	4.84556e-12	Egg cell-secreted protein 1.4	Uncharacterized protein
Lignin	Cg5g019580	0.821002	4.9737e-12		Uncharacterized protein	NULL;
Lignin	Cg8g018630	0.820847	5.05867e-12	Lysosomal Pro-X carboxypeptidase	Uncharacterized protein (Fragment)	alpha/beta-Hydrolases;
Lignin	Cg4g023980	0.820668	5.15896e-12	Cellulose synthase A catalytic subunit 7 [UDP-forming]	Cellulose synthase	NULL;Cellulose synthase, RING-type zinc finger;Zinc finger, RING-type;Zinc finger, RING/FYVE/PHD-type;Cellulose synthase;
Lignin	Cg2g027940	0.820278	5.38283e-12	Sulfhydryl oxidase 1	Sulfhydryl oxidase	Thioredoxin, conserved site;ERV/ALR sulphydryl oxidase;Erv1/Alr;NULL;Thioredoxin domain;Thioredoxin-like fold;
Lignin	Cg3g021590	0.820192	5.43379e-12		Uncharacterized protein	NULL;
Lignin	Cg2g037060	0.818816	6.30803e-12	50S ribosomal protein L34, chloroplastic	Uncharacterized protein	NULL;Ribosomal protein L34;
Lignin	Cg5g024360	0.818721	6.37346e-12		Uncharacterized protein	NULL;
Lignin	Cg5g022690	0.818285	6.67971e-12	Protein CUP-SHAPED COTYLEDON 2	Uncharacterized protein	NAC domain;NULL;
Lignin	Cg2g030510	0.818118	6.80067e-12	Conserved oligomeric Golgi complex subunit 1	Uncharacterized protein	NULL;
Lignin	Cg5g005070	0.817865	6.98815e-12	Probable BOI-related E3 ubiquitin-protein ligase 2	Uncharacterized protein	S-ribonuclease binding protein, SBP1, pollen;NULL;Zinc finger, RING-type;
Lignin	Cg5g036090	0.817792	7.04365e-12	Probable galacturonosyltransferase-like 4	Hexosyltransferase	NULL;Glycosyl transferase, family 8;
Lignin	Cg8g010040	0.817611	7.18161e-12	Probable low-specificity L-threonine aldolase 1	Uncharacterized protein	Pyridoxal phosphate-dependent transferase, major region, subdomain 2;NULL;Pyridoxal phosphate-dependent transferase;Pyridoxal phosphate-dependent transferase, major region, subdomain 1;Aromatic amino acid beta-eliminating lyase/threonine aldolase;
Lignin	Cg3g005340	0.817542	7.23435e-12		Uncharacterized protein (Fragment)
Lignin	Cg7g015380	0.817418	7.33107e-12	Uridine-cytidine kinase C	Uridine kinase	CYTH-like domain;NULL;Uridine kinase;Phosphoribulokinase/uridine kinase;P-loop containing nucleoside triphosphate hydrolase;
Lignin	Cg1g007620	0.817004	7.66322e-12	Rhamnogalacturonate lyase	Uncharacterized protein
Lignin	Cg1g003220	0.816956	7.7023e-12	GDSL esterase/lipase At2g23540	Uncharacterized protein	NULL;SGNH hydrolase-type esterase domain;Lipase, GDSL;
Lignin	Cg6g002600	0.816525	8.06487e-12	Glycerol-3-phosphate acyltransferase, chloroplastic	Glycerol-3-phosphate acyltransferase	Phospholipid/glycerol acyltransferase;NULL;Glycerol-3-phosphate O-acyltransferase, chloroplast;
Lignin	Cg2g041470	0.816387	8.18431e-12	not_found
Lignin	Novel00392	0.81623	8.32234e-12	not_found
Lignin	Cg5g018790	0.815985	8.54167e-12	Wall-associated receptor kinase-like 2	Uncharacterized protein	Protein kinase domain;NULL;Tyrosine-protein kinase, catalytic domain;Serine/threonine- / dual specificity protein kinase, catalytic domain;Serine/threonine-protein kinase, active site;
Lignin	Cg8g017990	0.81527	9.21357e-12	Flavanone 7-O-glucoside 2''-O-beta-L-rhamnosyltransferase	Uncharacterized protein (Fragment)	UDP-glucuronosyl/UDP-glucosyltransferase;NULL;
Lignin	Cg2g036900	0.815107	9.37329e-12	Magnesium-chelatase subunit ChlI, chloroplastic	Uncharacterized protein	Biological Process: photosynthesis (GO:0015979), Biological Process: chlorophyll biosynthetic process (GO:0015995), Molecular Function: magnesium chelatase activity (GO:0016851);Molecular Function: nucleotide binding (GO:0000166), Molecular Function: nucleoside-triphosphatase activity (GO:0017111);Molecular Function: ATP binding (GO:0005524), Biological Process: porphyrin-containing compound bios…
Lignin	Cg2g031880	0.815044	9.43638e-12	not_found
Lignin	Cg7g019910	0.814498	9.99514e-12	Uncharacterized protein Mb2253c	Uncharacterized protein	NULL;Ribonuclease H-like domain;Ribonuclease H domain;Ribonuclease H1, N-terminal;
Lignin	Novel01493	0.814208	1.03045e-11	not_found
Lignin	Cg8g002950	0.814111	1.04094e-11	Nucleobase-ascorbate transporter 4	Uncharacterized protein	NULL;Xanthine/uracil/vitamin C permease;
Lignin	Cg5g010270	0.814111	1.04099e-11	GDSL esterase/lipase At1g74460	Uncharacterized protein	NULL;SGNH hydrolase-type esterase domain;Lipase, GDSL;
Lignin	Cg8g023780	0.814073	1.04518e-11		Uncharacterized protein (Fragment)	NULL;
Lignin	Cg6g001070	0.814002	1.05292e-11	CRIB domain-containing protein RIC4	Uncharacterized protein	NULL;CRIB domain;
Lignin	Cg5g015180	0.813779	1.0779e-11	not_found
Lignin	Cg4g009190	0.813536	1.10564e-11	Beta-galactosidase	Beta-galactosidase	NULL;Glycoside hydrolase, superfamily;Galactose-binding domain-like;Glycoside hydrolase, catalytic domain;Glycoside hydrolase, family 35;Glycoside hydrolase, family 35, conserved site;
Lignin	Cg1g019210	0.813441	1.1167e-11		Uncharacterized protein	NULL;
Lignin	Cg5g040070	0.813386	1.12311e-11	NAC domain-containing protein 43	Uncharacterized protein	NAC domain;NULL;
Lignin	Cg6g015720	0.81329	1.13437e-11	Probable L-type lectin-domain containing receptor kinase VI.1	Uncharacterized protein	Molecular Function: protein tyrosine kinase activity (GO:0004713), Biological Process: protein phosphorylation (GO:0006468);Molecular Function: ATP binding (GO:0005524);Molecular Function: carbohydrate binding (GO:0030246);Molecular Function: protein kinase activity (GO:0004672), Molecular Function: ATP binding (GO:0005524), Biological Process: protein phosphorylation (GO:0006468);
Lignin	Cg1g004310	0.812788	1.19535e-11		Uncharacterized protein	NULL;Alpha/beta hydrolase fold-1;
Lignin	Cg7g012550	0.812719	1.20396e-11	3-hydroxyisobutyryl-CoA hydrolase-like protein 5	Uncharacterized protein	NULL;
Lignin	Novel01156	0.812376	1.24771e-11	not_found
Lignin	Cg2g028860	0.812162	1.27572e-11		Uncharacterized protein (Fragment)	NULL;
Lignin	Cg8g009720	0.811673	1.342e-11	Tryptophan synthase alpha chain	Uncharacterized protein	NULL;Aldolase-type TIM barrel;Tryptophan synthase, alpha chain;
Lignin	Cg5g039010	0.811174	1.41301e-11	Peroxidase 5	Peroxidase	NULL;Haem peroxidase, plant/fungal/bacterial;Peroxidases heam-ligand binding site;Peroxidase, active site;Plant peroxidase;
Lignin	Cg4g010800	0.810989	1.44019e-11	ABC transporter G family member 10	Uncharacterized protein	Molecular Function: ATP binding (GO:0005524), Molecular Function: ATPase activity (GO:0016887);Molecular Function: nucleotide binding (GO:0000166), Molecular Function: nucleoside-triphosphatase activity (GO:0017111);
Lignin	Cg5g039240	0.810652	1.49115e-11	ABC transporter B family member 11	Uncharacterized protein	ABC transporter, transmembrane domain;AAA+ ATPase domain;NULL;ABC transporter-like;ABC transporter, conserved site;ABC transporter, integral membrane type 1;
Lignin	Cg8g009960	0.810007	1.59307e-11	not_found
Lignin	Cg1g015220	0.809683	1.64681e-11	Coatomer subunit beta'-2	Uncharacterized protein	WD40/YVTN repeat-like-containing domain;NULL;WD40 repeat;G-protein beta WD-40 repeat;WD40 repeat, conserved site;WD40-repeat-containing domain;
Lignin	Cg4g010450	0.809567	1.66656e-11		Uncharacterized protein	NULL;
Lignin	Cg6g013780	0.809065	1.75401e-11		Uncharacterized protein	Molecular Function: protein binding (GO:0005515), Molecular Function: zinc ion binding (GO:0008270);Molecular Function: protein binding (GO:0005515);
Lignin	Cg1g007410	0.808746	1.8119e-11	Probable beta-D-xylosidase 6	Uncharacterized protein	Molecular Function: hydrolase activity, hydrolyzing O-glycosyl compounds (GO:0004553);Molecular Function: hydrolase activity, hydrolyzing O-glycosyl compounds (GO:0004553), Biological Process: carbohydrate metabolic process (GO:0005975);
Lignin	Novel00821	0.808637	1.83221e-11	not_found
Lignin	Cg9g022650	0.808148	1.9253e-11	Blue copper protein	Uncharacterized protein	Molecular Function: copper ion binding (GO:0005507), Molecular Function: electron carrier activity (GO:0009055);
Lignin	Cg6g014220	0.807513	2.05311e-11		Uncharacterized protein
Lignin	Cg8g007140	0.807433	2.06972e-11			NULL;
Lignin	Cg3g015550	0.807407	2.07517e-11		Uncharacterized protein	NULL;
Lignin	Cg2g029680	0.807165	2.12645e-11	Protein NtpR	Uncharacterized protein (Fragment)	Biological Process: glutamine metabolic process (GO:0006541), Molecular Function: hydrolase activity (GO:0016787);
Lignin	Cg3g000820	0.807046	2.15214e-11		Uncharacterized protein
Lignin	Cg4g000840	0.806939	2.17526e-11	Glutamate receptor 2.7	Uncharacterized protein (Fragment)	Ionotropic glutamate receptor;Periplasmic binding protein-like I;NULL;Extracellular solute-binding protein, family 3;Extracellular ligand-binding receptor;Ionotropic glutamate receptor, plant;
Lignin	Novel00950	0.806877	2.18895e-11	not_found
Lignin	Cg6g012630	0.806672	2.23454e-11		Uncharacterized protein (Fragment)
Lignin	Cg7g004640	0.806577	2.25596e-11		Uncharacterized protein
Lignin	Cg8g008140	0.80625	2.33122e-11	Probable cysteine proteinase A494	Uncharacterized protein	Peptidase C1A, papain;NULL;Cysteine peptidase, asparagine active site;Cysteine peptidase, histidine active site;Peptidase C1A, papain C-terminal;Cysteine peptidase, cysteine active site;Proteinase inhibitor I29, cathepsin propeptide;
Lignin	Cg2g021010	0.805965	2.39871e-11			NULL;Myb domain, plants;Homeodomain-like;
Lignin	Cg3g007070	0.805862	2.42353e-11	Cysteine proteinase inhibitor 12	Uncharacterized protein	Molecular Function: cysteine-type endopeptidase inhibitor activity (GO:0004869);
Lignin	Cg2g034090	0.805847	2.42724e-11	RNA pseudouridine synthase 6, chloroplastic	Uncharacterized protein	NULL;Pseudouridine synthase, RsuA/RluB/C/D/E/F;
Lignin	Cg7g012510	0.805372	2.5451e-11		Uncharacterized protein	Auxin-induced protein, ARG7;
Lignin	Cg6g014680	0.805189	2.59197e-11	Protein TRANSPARENT TESTA 12	MATE efflux family protein	Biological Process: drug transmembrane transport (GO:0006855), Molecular Function: drug transmembrane transporter activity (GO:0015238), Molecular Function: antiporter activity (GO:0015297), Cellular Component: membrane (GO:0016020), Biological Process: transmembrane transport (GO:0055085);
Lignin	Cg1g022950	0.805158	2.6e-11	Probable LRR receptor-like serine/threonine-protein kinase At3g47570	Uncharacterized protein (Fragment)	NULL;Protein kinase-like domain;Protein kinase, ATP binding site;Concanavalin A-like lectin/glucanase, subgroup;Protein kinase domain;Serine/threonine- / dual specificity protein kinase, catalytic domain;Tyrosine-protein kinase, catalytic domain;Serine/threonine-protein kinase, active site;
Lignin	Cg5g041440	0.804957	2.65247e-11	Probable WRKY transcription factor 43	Uncharacterized protein	Molecular Function: sequence-specific DNA binding transcription factor activity (GO:0003700), Biological Process: regulation of transcription, DNA-dependent (GO:0006355), Molecular Function: sequence-specific DNA binding (GO:0043565);
Lignin	Cg2g026340	0.80461	2.74551e-11		Uncharacterized protein (Fragment)
Lignin	Cg6g015740	0.80451	2.77293e-11	not_found
Lignin	Cg2g014700	0.804329	2.82318e-11	Protein ULTRAPETALA 1	Uncharacterized protein	Developmental regulator, ULTRAPETALA;
Lignin	Cg1g021430	0.80396	2.92828e-11	Probable receptor-like protein kinase At2g23200	Uncharacterized protein	NULL;Malectin-like carbohydrate-binding domain;Protein kinase, ATP binding site;Concanavalin A-like lectin/glucanase, subgroup;Serine-threonine/tyrosine-protein kinase catalytic domain;Protein kinase domain;Tyrosine-protein kinase, catalytic domain;Serine/threonine- / dual specificity protein kinase, catalytic domain;Serine/threonine-protein kinase, active site;
Lignin	Cg4g011770	0.803722	2.99801e-11	Protein C2-DOMAIN ABA-RELATED 4	Uncharacterized protein	Molecular Function: protein binding (GO:0005515);
Lignin	Cg2g029550	0.803285	3.13002e-11	Lipid phosphate phosphatase 2	Uncharacterized protein	NULL;Phosphatidic acid phosphatase/chloroperoxidase, N-terminal;Phosphatidic acid phosphatase type 2/haloperoxidase;
Lignin	Cg4g000320	0.803042	3.20574e-11	Protein CUP-SHAPED COTYLEDON 2	Uncharacterized protein	NULL;NAC domain;
Lignin	Cg6g023320	0.802967	3.22955e-11	E3 ubiquitin-protein ligase RING1-like	Uncharacterized protein	NULL;Zinc finger, RING-type;Zinc finger, RING/FYVE/PHD-type;
Lignin	Cg2g017850	0.802929	3.24147e-11		Uncharacterized protein	Protein of unknown function DUF604;NULL;
Lignin	Cg1g017700	0.802877	3.25818e-11	Palmitoyl-monogalactosyldiacylglycerol delta-7 desaturase, chloroplastic	Uncharacterized protein	NULL;Fatty acid desaturase, type 1, core;Fatty acid desaturase, type 1;
Lignin	Cg7g013940	0.802826	3.27448e-11	Lysine-specific demethylase JMJ25	Uncharacterized protein	NULL;JmjC domain;Zinc finger, RING-type;
Lignin	Cg5g035210	0.802473	3.39024e-11	Non-specific lipid-transfer protein-like protein At2g13820	Uncharacterized protein	Plant lipid transfer protein/Par allergen;NULL;Bifunctional inhibitor/plant lipid transfer protein/seed storage helical domain;
Lignin	Cg1g020780	0.80212	3.50948e-11
Lignin	Cg2g023270	0.802109	3.51322e-11			NULL;Transcription factor, MADS-box;
Lignin	Cg9g022540	0.801248	3.82142e-11	Putative wall-associated receptor kinase-like 16	Uncharacterized protein	Molecular Function: protein kinase activity (GO:0004672), Biological Process: protein phosphorylation (GO:0006468);Molecular Function: protein tyrosine kinase activity (GO:0004713), Biological Process: protein phosphorylation (GO:0006468);Molecular Function: protein kinase activity (GO:0004672), Molecular Function: ATP binding (GO:0005524), Biological Process: protein phosphorylation (GO:0006468);
Lignin	Novel01423	0.801243	3.82322e-11	not_found
Lignin	Cg5g038010	0.801237	3.82536e-11	Zinc finger protein 6	Uncharacterized protein	Zinc finger C2H2-type/integrase DNA-binding domain;Zinc finger, C2H2;
Lignin	Cg5g012540	0.801146	3.8594e-11	Xylosyltransferase 1	Uncharacterized protein	Glycosyl transferase, family 14;NULL;
Lignin	Cg2g009430	0.800938	3.93848e-11	Lipid transfer-like protein VAS	Uncharacterized protein	Plant lipid transfer protein/Par allergen;NULL;Bifunctional inhibitor/plant lipid transfer protein/seed storage helical domain;
Lignin	Cg5g006550	0.800178	4.23963e-11		Uncharacterized protein	NULL;Protein of unknown function DUF3537;
Lignin	Cg4g010710	0.800172	4.24229e-11	Protein trichome birefringence-like 31	Uncharacterized protein
Lignin	Cg1g008700	0.799853	4.37509e-11	4,5-DOPA dioxygenase extradiol	Uncharacterized protein	Extradiol ring-cleavage dioxygenase, class III enzyme, subunit B;NULL;Extradiol aromatic ring-opening dioxygenase, DODA type;
Lignin	Cg1g027730	0.799773	4.40916e-11	Guanylate kinase 3, chloroplastic	Uncharacterized protein	Guanylate kinase, conserved site;Guanylate kinase/L-type calcium channel beta subunit;NULL;Guanylate kinase-like;Guanylate kinase;P-loop containing nucleoside triphosphate hydrolase;
Lignin	Cg5g035590	0.799478	4.53631e-11		Uncharacterized protein
Lignin	Novel00694	0.799096	4.70656e-11	not_found
Lignin	Cg3g017650	0.799046	4.72938e-11	Transcription factor MYB44	Uncharacterized protein	NULL;Myb domain;Homeodomain-like;SANT/Myb domain;
Lignin	Cg5g028510	0.798013	5.22171e-11	Cytochrome P450 71A26	Uncharacterized protein	Cytochrome P450;
Lignin	Cg4g012780	0.797883	5.28714e-11	GDSL esterase/lipase At4g26790	Uncharacterized protein	Molecular Function: hydrolase activity (GO:0016787);Biological Process: lipid metabolic process (GO:0006629), Molecular Function: hydrolase activity, acting on ester bonds (GO:0016788);
Lignin	Novel00402	0.797793	5.33288e-11	not_found
Lignin	Cg5g000560	0.797147	5.67162e-11		Uncharacterized protein
Lignin	Cg1g023320	0.796974	5.76588e-11	Putative disease resistance protein RGA1	Uncharacterized protein	NULL;
Lignin	Cg5g000770	0.79693	5.79026e-11	Dof zinc finger protein DOF4.6	Uncharacterized protein	Molecular Function: DNA binding (GO:0003677), Biological Process: regulation of transcription, DNA-dependent (GO:0006355);
Lignin	Cg2g023140	0.796784	5.87081e-11	Probable S-adenosylmethionine-dependent methyltransferase At5g38100	Uncharacterized protein (Fragment)	Molecular Function: methyltransferase activity (GO:0008168);
Lignin	Cg3g013390	0.796524	6.01769e-11	Tubulin alpha-3 chain	Uncharacterized protein	Molecular Function: structural constituent of cytoskeleton (GO:0005200), Molecular Function: GTP binding (GO:0005525), Cellular Component: microtubule (GO:0005874);Cellular Component: microtubule (GO:0005874), Biological Process: microtubule-based process (GO:0007017);Molecular Function: GTPase activity (GO:0003924), Molecular Function: GTP binding (GO:0005525), Biological Process: GTP catabolic …
Lignin	Cg2g009230	0.796427	6.07313e-11	O-acyltransferase WSD1	Uncharacterized protein	NULL;O-acyltransferase, WSD1, C-terminal;O-acyltransferase, WSD1, N-terminal;
Lignin	Cg9g028900	0.795927	6.36788e-11	Acetylornithine aminotransferase, mitochondrial	Uncharacterized protein	Pyridoxal phosphate-dependent transferase, major region, subdomain 2;Aminotransferase class-III;Pyridoxal phosphate-dependent transferase;Transaminase, Acetylornithine/Succinylornithine family;Pyridoxal phosphate-dependent transferase, major region, subdomain 1;
Lignin	Cg8g002320	0.794913	7.00687e-11	Squalene monooxygenase	Uncharacterized protein	NULL;Squalene epoxidase;Aromatic-ring hydroxylase-like;
Lignin	Cg3g025340	0.794749	7.11518e-11	Transport and Golgi organization 2 homolog	Uncharacterized protein
Lignin	Cg7g004880	0.794664	7.17258e-11	Zinc finger protein ZAT11	Uncharacterized protein	NULL;Zinc finger, C2H2;
Lignin	Novel00954	0.794615	7.20568e-11	not_found
Lignin	Cg2g015030	0.794385	7.36278e-11	G-type lectin S-receptor-like serine/threonine-protein kinase At2g19130	Serine/threonine-protein kinase	S-locus glycoprotein;NULL;Apple-like;Protein kinase, ATP binding site;Concanavalin A-like lectin/glucanase, subgroup;Serine-threonine/tyrosine-protein kinase catalytic domain;Bulb-type lectin domain;Protein kinase domain;PAN-2 domain;Serine/threonine- / dual specificity protein kinase, catalytic domain;Tyrosine-protein kinase, catalytic domain;
Lignin	Novel00734	0.794218	7.47906e-11	not_found
Lignin	Cg6g002120	0.794146	7.52971e-11	Fasciclin-like arabinogalactan protein 11	Uncharacterized protein	NULL;FAS1 domain;
Lignin	Novel01603	0.793964	7.65893e-11	not_found
Lignin	Cg4g021220	0.793901	7.70433e-11	Oxysterol-binding protein-related protein 4B	Uncharacterized protein	Oxysterol-binding protein, conserved site;NULL;Oxysterol-binding protein;
Lignin	Cg5g007260	0.793262	8.17743e-11		Uncharacterized protein	NULL;Bifunctional inhibitor/plant lipid transfer protein/seed storage helical domain;
Lignin	Cg3g019180	0.793039	8.34908e-11	17.4 kDa class I heat shock protein	Uncharacterized protein	Alpha crystallin/Hsp20 domain;NULL;
Lignin	Cg3g013170	0.79282	8.52118e-11	not_found
Lignin	Cg8g003480	0.792726	8.59581e-11	Probable indole-3-acetic acid-amido synthetase GH3.1	Uncharacterized protein	NULL;GH3 auxin-responsive promoter;
Lignin	Novel00033	0.79242	8.84326e-11	not_found
Lignin	Cg5g008130	0.792226	9.00363e-11	Metalloendoproteinase 1-MMP	Uncharacterized protein	Peptidase, metallopeptidase;Peptidase M10, metallopeptidase;Peptidase M10A;Peptidoglycan binding-like;NULL;Metallopeptidase, catalytic domain;
Lignin	Cg2g046460	0.791991	9.20238e-11	not_found
Lignin	Cg4g004140	0.791858	9.31585e-11	F-box/LRR-repeat protein 20	Uncharacterized protein	NULL;Leucine-rich repeat, cysteine-containing subtype;
Lignin	Cg5g035140	0.79179	9.37503e-11		Uncharacterized protein	NULL;Protein of unknown function DUF581;
Lignin	Cg2g035580	0.791388	9.72875e-11	Probable polyol transporter 4	Uncharacterized protein	Molecular Function: transporter activity (GO:0005215), Biological Process: transport (GO:0006810), Cellular Component: membrane (GO:0016020), Biological Process: transmembrane transport (GO:0055085);Cellular Component: integral to membrane (GO:0016021), Molecular Function: transmembrane transporter activity (GO:0022857), Biological Process: transmembrane transport (GO:0055085);Cellular Component:…
Lignin	Cg5g037110	0.791342	9.77039e-11	Protein RALF-like 33	Uncharacterized protein	Rapid ALkalinization Factor;
Lignin	Novel00133	0.791103	9.98818e-11	not_found
Lignin	Novel01391	0.790802	1.02689e-10	not_found
Lignin	Cg4g018790	0.790347	1.07064e-10	Cytokinin dehydrogenase 7	Uncharacterized protein	NULL;CO dehydrogenase flavoprotein-like, FAD-binding, subdomain 2;FAD linked oxidase, N-terminal;FAD-binding, type 2, subdomain 1;FAD-linked oxidase-like, C-terminal;Vanillyl-alcohol oxidase/Cytokinin dehydrogenase C-terminal domain;Cytokinin dehydrogenase 1, FAD/cytokinin binding domain;FAD-binding, type 2;
Lignin	Cg4g017570	0.789865	1.11898e-10	Protein LURP-one-related 6	Uncharacterized protein	NULL;Tubby C-terminal-like domain;LURP1-like domain;
Lignin	Cg2g016030	0.789847	1.12082e-10	Probable uridine nucleosidase 2	Inosine-uridine preferring nucleoside hydrolase family protein	Inosine/uridine-preferring nucleoside hydrolase domain;Inosine/uridine-preferring nucleoside hydrolase;
Lignin	Cg6g012080	0.789563	1.15033e-10		Uncharacterized protein
Lignin	Cg5g008050	0.789331	1.17497e-10	Rhizopine catabolism protein MocA	Uncharacterized protein	Oxidoreductase, C-terminal;NULL;NAD(P)-binding domain;Oxidoreductase, N-terminal;
Lignin	Cg7g009610	0.789316	1.1766e-10	GDSL esterase/lipase At5g03610	Uncharacterized protein	NULL;SGNH hydrolase-type esterase domain;Lipase, GDSL;
Lignin	Cg5g020920	0.788967	1.21459e-10	Abietadienol/abietadienal oxidase	Uncharacterized protein	NULL;Cytochrome P450;Cytochrome P450, E-class, group IV;
Lignin	Cg4g004810	0.788582	1.25782e-10	Vacuolar-processing enzyme	Uncharacterized protein	NULL;Peptidase C13, legumain;
Lignin	Cg5g039400	0.788113	1.31252e-10	not_found
Lignin	Cg4g007850	0.787367	1.40423e-10	EG45-like domain containing protein	Uncharacterized protein
Lignin	Cg5g044610	0.787207	1.42456e-10	Cytochrome P450 714C2	Uncharacterized protein	Molecular Function: iron ion binding (GO:0005506), Molecular Function: oxidoreductase activity, acting on paired donors, with incorporation or reduction of molecular oxygen (GO:0016705), Molecular Function: heme binding (GO:0020037), Biological Process: oxidation-reduction process (GO:0055114);Molecular Function: iron ion binding (GO:0005506), Molecular Function: electron carrier activity (GO:000…
Lignin	Cg8g017970	0.786689	1.49264e-10		Uncharacterized protein	XS domain;NULL;
Lignin	Cg9g000210	0.786664	1.49602e-10	CBL-interacting serine/threonine-protein kinase 1	Uncharacterized protein	NULL;Protein kinase-like domain;Protein kinase domain;NAF domain;NAF/FISL domain;Serine/threonine- / dual specificity protein kinase, catalytic domain;Tyrosine-protein kinase, catalytic domain;Serine/threonine-protein kinase, active site;
Lignin	CgUng002130	0.78659	1.506e-10	CLAVATA3/ESR (CLE)-related protein 13	Uncharacterized protein	NULL;
Lignin	Novel01187	0.786495	1.51895e-10	not_found
Lignin	Cg8g013100	0.786123	1.57044e-10		Uncharacterized protein (Fragment)
Lignin	Cg7g022940	0.785928	1.59813e-10	RNA polymerase sigma factor sigD, chloroplastic	Uncharacterized protein	RNA polymerase sigma factor, region 2;NULL;RNA polymerase sigma-70 region 2;RNA polymerase sigma-70;RNA polymerase sigma-70 like domain;
Lignin	Cg2g020870	0.785918	1.5996e-10	Putative pre-mRNA-splicing factor ATP-dependent RNA helicase DHX16	Uncharacterized protein	Molecular Function: helicase activity (GO:0004386);
Lignin	Cg1g026220	0.785891	1.60344e-10	WAT1-related protein At5g64700	Uncharacterized protein	NULL;Drug/metabolite transporter;
Lignin	Cg1g005970	0.785782	1.61912e-10		Uncharacterized protein	NULL;
Lignin	Cg7g018230	0.785623	1.64243e-10	Proteasome subunit beta type-7-A	Proteasome subunit beta type	Peptidase T1A, proteasome beta-subunit;Proteasome B-type subunit;NULL;Proteasome, beta-type subunit, conserved site;Proteasome, subunit alpha/beta;
Lignin	Cg9g021970	0.784752	1.77518e-10	Dehydration-responsive element-binding protein 2F	Uncharacterized protein	Molecular Function: sequence-specific DNA binding transcription factor activity (GO:0003700), Biological Process: regulation of transcription, DNA-dependent (GO:0006355);
Lignin	Cg4g009880	0.784036	1.89176e-10	MATE efflux family protein ALF5	MATE efflux family protein	NULL;Multi antimicrobial extrusion protein;
Lignin	Cg5g013190	0.783776	1.93584e-10	Transcription factor MYB86	Uncharacterized protein	NULL;Myb domain;Homeodomain-like;SANT/Myb domain;
Lignin	CgUng004770	0.78375	1.94033e-10	UDP-glycosyltransferase 73C3	Glycosyltransferase	Biological Process: metabolic process (GO:0008152), Molecular Function: transferase activity, transferring hexosyl groups (GO:0016758);
Lignin	Cg2g042690	0.783689	1.95088e-10	not_found
Lignin	Cg7g004590	0.783155	2.0452e-10	Heat shock 70 kDa protein 3	Uncharacterized protein	Heat shock protein 70, conserved site;Heat shock protein 70 family;NULL;
Lignin	Cg5g031300	0.782753	2.11888e-10	Tubulin alpha-3 chain	Uncharacterized protein	NULL;Tubulin, C-terminal;Alpha tubulin;Tubulin;Tubulin/FtsZ, 2-layer sandwich domain;Tubulin/FtsZ, GTPase domain;Tubulin, conserved site;Beta tubulin, autoregulation binding site;
Lignin	Novel00707	0.782616	2.14458e-10	not_found
Lignin	Cg7g002090	0.782482	2.17004e-10	Protein ESKIMO 1	Uncharacterized protein	PMR5 N-terminal domain;NULL;PC-Esterase;
Lignin	Cg9g029380	0.781684	2.32755e-10	Peroxisomal 2,4-dienoyl-CoA reductase	Uncharacterized protein	Short-chain dehydrogenase/reductase SDR;NULL;Glucose/ribitol dehydrogenase;NAD(P)-binding domain;
Lignin	Cg9g006420	0.781589	2.34698e-10	Putative calcium-transporting ATPase 13, plasma membrane-type	Calcium-transporting ATPase	P-type ATPase, phosphorylation site;Calcium-transporting P-type ATPase, subfamily IIB;NULL;Cation-transporting P-type ATPase, N-terminal;P-type ATPase, A domain;P-type ATPase, transmembrane domain;Cation-transporting P-type ATPase, C-terminal;HAD-like domain;Cation-transporting P-type ATPase;P-type ATPase, cytoplasmic domain N;
Lignin	Cg2g041140	0.78153	2.35909e-10	22.0 kDa heat shock protein	Uncharacterized protein	Alpha crystallin/Hsp20 domain;NULL;
Lignin	Cg9g001980	0.781369	2.3926e-10	Major allergen Pru ar 1	Uncharacterized protein	Bet v I domain;Bet v I type allergen;NULL;START-like domain;
Lignin	Cg3g018440	0.781252	2.41722e-10	UPF0496 protein 3	Uncharacterized protein (Fragment)	NULL;Protein of unknown function DUF677;
Lignin	Novel00161	0.780303	2.62572e-10	not_found
Lignin	Cg2g001470	0.780151	2.6606e-10	Peroxidase 15	Peroxidase	Molecular Function: peroxidase activity (GO:0004601), Biological Process: response to oxidative stress (GO:0006979), Molecular Function: heme binding (GO:0020037), Biological Process: oxidation-reduction process (GO:0055114);Molecular Function: peroxidase activity (GO:0004601), Biological Process: oxidation-reduction process (GO:0055114);
Lignin	Cg5g001310	0.779876	2.72496e-10	Putative RING-H2 finger protein ATL21A	Uncharacterized protein	Molecular Function: protein binding (GO:0005515), Molecular Function: zinc ion binding (GO:0008270);
Lignin	Cg2g046260	0.779411	2.83703e-10	not_found
Lignin	Cg5g022170	0.779403	2.8391e-10	Probable receptor-like protein kinase At1g67000	Uncharacterized protein (Fragment)	Wall-associated receptor kinase galacturonan-binding domain;NULL;
Lignin	Cg2g043180	0.778937	2.95582e-10	not_found
Lignin	Cg2g019570	0.778681	3.02183e-10		Uncharacterized protein (Fragment)	NULL;
Lignin	Novel00024	0.778542	3.05826e-10	not_found
Lignin	Cg7g004960	0.778541	3.05857e-10	F-box protein At2g39490	Uncharacterized protein	NULL;F-box domain;
Lignin	CgUng003230	0.778384	3.10018e-10			NULL;
Lignin	Cg8g007130	0.778384	3.1002e-10	Isoflavone reductase homolog	Uncharacterized protein	NULL;NmrA-like;NAD(P)-binding domain;
Lignin	Cg2g019790	0.778134	3.16771e-10			NULL;
Lignin	Cg5g021000	0.777961	3.21497e-10	Aquaporin TIP3-1	Uncharacterized protein	Major intrinsic protein;NULL;Major intrinsic protein, conserved site;Aquaporin-like;
Lignin	Cg9g001600	0.777433	3.36398e-10	Putative pentatricopeptide repeat-containing protein At3g16890, mitochondrial	Uncharacterized protein	Pentatricopeptide repeat;NULL;Tetratricopeptide-like helical;
Lignin	Novel01005	0.77686	3.5331e-10	not_found
Lignin	Cg5g033740	0.776825	3.54389e-10	not_found
Lignin	Cg1g025480	0.776742	3.56905e-10	UDP-glucuronate:xylan alpha-glucuronosyltransferase 1	Hexosyltransferase	NULL;Glycosyl transferase, family 8;
Lignin	Cg1g008070	0.77664	3.60021e-10	14-3-3-like protein GF14 kappa	Uncharacterized protein	14-3-3 protein, conserved site;14-3-3 domain;NULL;14-3-3 protein;
Lignin	Cg5g035190	0.775774	3.87574e-10		Uncharacterized protein	NULL;Bifunctional inhibitor/plant lipid transfer protein/seed storage helical domain;
Lignin	Cg9g022500	0.775724	3.89214e-10
Lignin	Cg6g019020	0.775365	4.01273e-10	Nudix hydrolase 23, chloroplastic	Uncharacterized protein	NUDIX hydrolase domain;NUDIX hydrolase, conserved site;NULL;NUDIX hydrolase domain-like;
Lignin	Cg2g010060	0.775197	4.07018e-10	Acyltransferase-like protein At3g26840, chloroplastic	Uncharacterized protein	Diacylglycerol acyltransferase;NULL;
Lignin	Cg9g028940	0.775088	4.10802e-10	Probable LRR receptor-like serine/threonine-protein kinase At1g56140	Uncharacterized protein	Leucine-rich repeat;NULL;Protein kinase-like domain;Serine-threonine/tyrosine-protein kinase catalytic domain;Concanavalin A-like lectin/glucanase, subgroup;Protein kinase domain;Serine/threonine- / dual specificity protein kinase, catalytic domain;Tyrosine-protein kinase, catalytic domain;Serine/threonine-protein kinase, active site;Malectin;
Lignin	Cg9g021780	0.774614	4.27609e-10	not_found
Lignin	Cg7g022370	0.774491	4.3208e-10		Uncharacterized protein
Lignin	Cg5g018390	0.774096	4.46692e-10		Uncharacterized protein	Protein of unknown function DUF688;NULL;
Lignin	Novel00805	0.773966	4.51623e-10	not_found
Lignin	Cg1g028180	0.773704	4.61704e-10	Cytochrome P450 CYP736A12	Uncharacterized protein	Cytochrome P450, E-class, group I;Cytochrome P450, conserved site;NULL;Cytochrome P450;
Lignin	Cg2g036680	0.77362	4.64978e-10	WUSCHEL-related homeobox 9	Uncharacterized protein (Fragment)	Molecular Function: DNA binding (GO:0003677);Molecular Function: sequence-specific DNA binding transcription factor activity (GO:0003700), Biological Process: regulation of transcription, DNA-dependent (GO:0006355), Molecular Function: sequence-specific DNA binding (GO:0043565);
Lignin	Cg7g010450	0.773263	4.79106e-10	Palmitoyl-acyl carrier protein thioesterase, chloroplastic	Uncharacterized protein	Acyl-ACP thioesterase;NULL;
Lignin	Cg7g012060	0.773026	4.88736e-10	Polygalacturonase inhibitor	Polygalacturonase-inhibiting protein	Leucine-rich repeat-containing N-terminal, type 2;Leucine-rich repeat;NULL;
Lignin	Cg3g014760	0.772941	4.92225e-10	Protein EXORDIUM-like 2	Uncharacterized protein	Phosphate-induced protein 1;NULL;
Lignin	Novel01792	0.772893	4.94207e-10	not_found
Lignin	Cg1g007960	0.772761	4.99694e-10		Uncharacterized protein	NULL;
Lignin	Cg1g025760	0.772168	5.25059e-10	G-type lectin S-receptor-like serine/threonine-protein kinase RLK1	Serine/threonine-protein kinase	S-locus glycoprotein;NULL;Apple-like;Protein kinase-like domain;Protein kinase, ATP binding site;Concanavalin A-like lectin/glucanase, subgroup;Protein kinase domain;Bulb-type lectin domain;Tyrosine-protein kinase, catalytic domain;Serine/threonine- / dual specificity protein kinase, catalytic domain;Serine/threonine-protein kinase, active site;
Lignin	Cg1g019720	0.772003	5.32343e-10		Uncharacterized protein	NULL;
Lignin	CgUng002590	0.77172	5.45048e-10		Uncharacterized protein	NULL;Protein of unknown function DUF597;
Lignin	Cg5g038820	0.771625	5.49392e-10	not_found
Lignin	Cg2g040990	0.771239	5.67307e-10	not_found
Lignin	CgUng005550	0.771199	5.69189e-10	Dirigent protein 23	Uncharacterized protein	NULL;Plant disease resistance response protein;
Lignin	Cg4g001050	0.771098	5.73984e-10	Protein ASPARTIC PROTEASE IN GUARD CELL 2	Uncharacterized protein	NULL;Peptidase A1;Aspartic peptidase;
Lignin	Cg7g005440	0.770638	5.96295e-10	BTB/POZ domain-containing protein At3g56230	Uncharacterized protein (Fragment)	NULL;BTB/POZ fold;BTB/POZ;BTB/POZ-like;
Lignin	Cg5g038810	0.770394	6.08457e-10	Gibberellin 2-beta-dioxygenase 2	Uncharacterized protein	Isopenicillin N synthase-like;NULL;Non-haem dioxygenase N-terminal domain;Oxoglutarate/iron-dependent dioxygenase;
Lignin	Cg2g022710	0.769828	6.37556e-10	Prolyl 3-hydroxylase 1	Uncharacterized protein	Prolyl 4-hydroxylase, alpha subunit;NULL;Oxoglutarate/iron-dependent dioxygenase;
Lignin	Cg9g006630	0.769328	6.64383e-10	3-ketoacyl-CoA synthase 17	3-ketoacyl-CoA synthase	Thiolase-like, subgroup;NULL;FAE1/Type III polyketide synthase-like protein;3-Oxoacyl-[acyl-carrier-protein (ACP)] synthase III C-terminal;Very-long-chain 3-ketoacyl-CoA synthase;Thiolase-like;
Lignin	Cg5g030220	0.768994	6.82866e-10	Germin-like protein subfamily 1 member 15	Uncharacterized protein	RmlC-like jelly roll fold;Germin, manganese binding site;Germin;NULL;Cupin 1;
Lignin	Cg5g041190	0.768695	6.99809e-10	Eukaryotic translation initiation factor 1A	Uncharacterized protein	Nucleic acid-binding, OB-fold;NULL;Translation initiation factor 1A (eIF-1A), conserved site;RNA-binding domain, S1, IF1 type;Translation initiation factor 1A (eIF-1A);
Lignin	Cg4g008410	0.768584	7.06209e-10	Probable serine incorporator	Uncharacterized protein	Cellular Component: membrane (GO:0016020);
Lignin	Cg5g015080	0.76856	7.07621e-10	Uncharacterized protein At2g38710	Uncharacterized protein	AMMECR1;NULL;AMMECR1 domain;AMMECR1, N-terminal;
Lignin	Cg2g023800	0.768502	7.10966e-10		Uncharacterized protein (Fragment)
Lignin	Novel00423	0.767867	7.48863e-10	not_found
Lignin	Cg5g029590	0.766824	8.15281e-10	Tetraketide alpha-pyrone reductase 1	Uncharacterized protein	NULL;NAD(P)-binding domain;
Lignin	Cg8g019400	0.766807	8.16433e-10	Serine carboxypeptidase-like 48	Carboxypeptidase	Molecular Function: serine-type carboxypeptidase activity (GO:0004185), Biological Process: proteolysis (GO:0006508);
Lignin	Cg2g032330	0.766774	8.18593e-10	Small nuclear ribonucleoprotein-associated protein B'	Uncharacterized protein	NULL;Small ribonucleoprotein associated, SmB/SmN;Ribonucleoprotein LSM domain;Ribonucleoprotein LSM domain, eukaryotic/archaea-type;
Lignin	Cg5g033830	0.766641	8.27498e-10		Uncharacterized protein	Serine-threonine protein kinase 19;NULL;
Lignin	Cg8g012210	0.76663	8.28217e-10		Uncharacterized protein	NULL;
Lignin	Cg9g001570	0.766149	8.61171e-10	Acetate/butyrate--CoA ligase AAE7, peroxisomal	Uncharacterized protein	AMP-dependent synthetase/ligase;NULL;AMP-binding enzyme C-terminal domain;
Lignin	Cg3g000630	0.765889	8.7948e-10
Lignin	Cg4g009270	0.765203	9.29572e-10	Venom phosphodiesterase 2	Uncharacterized protein	Ectonucleotide pyrophosphatase/phosphodiesterase family;NULL;Alkaline-phosphatase-like, core domain;Alkaline phosphatase-like, alpha/beta/alpha;Type I phosphodiesterase/nucleotide pyrophosphatase/phosphate transferase;
Lignin	CgUng000700	0.765108	9.36746e-10			NULL;
Lignin	Cg2g041420	0.765048	9.41253e-10	not_found
Lignin	Cg2g044370	0.765043	9.41637e-10	not_found
Lignin	Cg1g005560	0.764903	9.5229e-10	F-box protein At5g67140	Uncharacterized protein	NULL;Leucine-rich repeat, cysteine-containing subtype;
Lignin	Cg5g018490	0.764724	9.66107e-10		Uncharacterized protein
Lignin	Novel01259	0.764527	9.81532e-10	not_found
Lignin	Cg7g015820	0.763867	1.03487e-09		Uncharacterized protein	NULL;BSD;
Lignin	Cg1g014980	0.763759	1.04389e-09	not_found
Lignin	Cg3g024120	0.763443	1.0706e-09	not_found
Lignin	Cg5g031750	0.763024	1.10706e-09	Cationic amino acid transporter 2, vacuolar	Uncharacterized protein
Lignin	Cg2g023070	0.76277	1.12963e-09	Vacuolar iron transporter 1	Uncharacterized protein	NULL;Domain of unknown function DUF125, transmembrane;
Lignin	Cg6g009850	0.762538	1.15072e-09	Multiple organellar RNA editing factor 9, chloroplastic	Uncharacterized protein	NULL;
Lignin	Cg2g006530	0.762301	1.17259e-09	L-aspartate oxidase, chloroplastic	L-aspartate oxidase	FAD-dependent pyridine nucleotide-disulphide oxidoreductase;L-aspartate oxidase;FAD binding domain;NULL;Fumarate reductase/succinate dehydrogenase flavoprotein-like, C-terminal;Succinate dehydrogenase/fumarate reductase flavoprotein, catalytic domain;
Lignin	Cg1g008390	0.761613	1.23842e-09	WEB family protein At5g16730, chloroplastic	Uncharacterized protein	NULL;
Lignin	Cg8g020100	0.761558	1.24379e-09	Uncharacterized membrane protein At1g06890	Uncharacterized protein	Multidrug resistance efflux transporter EmrE;
Lignin	Cg2g020430	0.760995	1.30046e-09	Magnesium transporter MRS2-F	Uncharacterized protein	NULL;Magnesium transporter MRS2/LPE10;
Lignin	Cg2g027290	0.760932	1.30689e-09	Transmembrane protein 214-B	Uncharacterized protein	NULL;Protein of unknown function DUF2359, TMEM214;
Lignin	Novel01151	0.760727	1.32822e-09	not_found
Lignin	Cg7g008500	0.760441	1.35855e-09	Ankyrin repeat-containing protein At5g02620	Uncharacterized protein	Ankyrin repeat-containing domain;Ankyrin repeat;
Lignin	Cg2g037800	0.760029	1.40325e-09	GDSL esterase/lipase At1g29660	Uncharacterized protein	NULL;SGNH hydrolase-type esterase domain;Lipase, GDSL;
Lignin	Cg2g035840	0.760027	1.40349e-09	Pentatricopeptide repeat-containing protein At4g21705, mitochondrial	Uncharacterized protein	Pentatricopeptide repeat;NULL;Tetratricopeptide-like helical;Winged helix-turn-helix DNA-binding domain;Heat shock factor (HSF)-type, DNA-binding;
Lignin	Cg7g018810	0.759723	1.43741e-09		Uncharacterized protein	NULL;Tetratricopeptide-like helical;Tetratricopeptide repeat;
Lignin	Cg2g022790	0.758941	1.52818e-09			NULL;
Lignin	Cg4g021570	0.758653	1.56293e-09	Lysine--tRNA ligase, cytoplasmic	Lysine--tRNA ligase	Lysine-tRNA ligase, class II;NULL;Nucleic acid-binding, OB-fold;Aminoacyl-tRNA synthetase, class II (D/K/N)-like;
Lignin	Cg2g011580	0.758202	1.61897e-09	Lysine histidine transporter 1	Uncharacterized protein	NULL;Amino acid transporter, transmembrane;
Lignin	Cg7g015930	0.758172	1.62279e-09	Cytochrome P450 CYP749A22	Uncharacterized protein	Cytochrome P450, E-class, group I;Cytochrome P450, conserved site;NULL;Cytochrome P450;
Lignin	Cg4g024410	0.758068	1.63594e-09	Outer membrane lipoprotein Blc	Uncharacterized protein	Calycin-like;Calycin;Lipocalin, bacterial;NULL;Lipocalin conserved site;Lipocalin/cytosolic fatty-acid binding domain;Lipocalin, ApoD type;
Lignin	Novel00527	0.757338	1.73141e-09	not_found
Lignin	Cg7g010000	0.756932	1.78685e-09		Uncharacterized protein	NULL;
Lignin	Cg9g007810	0.756726	1.81545e-09	1-aminocyclopropane-1-carboxylate oxidase homolog 1	Uncharacterized protein	Isopenicillin N synthase-like;NULL;Non-haem dioxygenase N-terminal domain;Oxoglutarate/iron-dependent dioxygenase;
Lignin	Cg8g003100	0.756463	1.85279e-09	Putative F-box protein At3g52320	Uncharacterized protein (Fragment)	F-box associated domain, type 3;NULL;F-box domain;F-box associated interaction domain;
Lignin	Cg9g004860	0.756192	1.89199e-09	Histone H2B.3 (Fragment)	Histone H2B	NULL;Histone H2B;Histone core;Histone-fold;
Lignin	Cg3g014400	0.756048	1.91308e-09
Lignin	Cg5g041400	0.754934	2.0842e-09		Uncharacterized protein	NULL;Putative S-adenosyl-L-methionine-dependent methyltransferase;
Lignin	Cg5g027790	0.754535	2.14903e-09			NULL;
Lignin	Cg7g022150	0.754337	2.18187e-09	Somatic embryogenesis receptor kinase 1	Uncharacterized protein	Leucine-rich repeat-containing N-terminal, type 2;Leucine-rich repeat;NULL;Leucine rich repeat 4;
Lignin	Cg2g044990	0.754233	2.19915e-09	not_found
Lignin	Cg3g010590	0.754119	2.2184e-09	Calmodulin-like protein 8	Uncharacterized protein	EF-hand domain;NULL;EF-Hand 1, calcium-binding site;EF-hand domain pair;
Lignin	Cg7g006160	0.754061	2.22823e-09			NULL;
Lignin	Cg6g006300	0.754031	2.23347e-09		Uncharacterized protein
Lignin	Novel00773	0.753958	2.24596e-09	not_found
Lignin	Cg1g008820	0.753714	2.28811e-09	VQ motif-containing protein 31	Uncharacterized protein	VQ;NULL;
Lignin	Cg1g002790	0.753709	2.28901e-09	Uncharacterized membrane protein At3g27390	Uncharacterized protein	NULL;
Lignin	Cg6g005210	0.753262	2.36832e-09	Tropinone reductase homolog	Uncharacterized protein	Molecular Function: oxidoreductase activity (GO:0016491);Biological Process: metabolic process (GO:0008152), Molecular Function: oxidoreductase activity (GO:0016491);
Lignin	Cg5g001210	0.753226	2.37472e-09	UDP-glucose 4-epimerase GEPI48	Uncharacterized protein	NAD-dependent epimerase/dehydratase;NULL;UDP-glucose 4-epimerase C-terminal domain;NAD(P)-binding domain;UDP-glucose 4-epimerase GalE;
Lignin	Cg2g003540	0.753211	2.37755e-09		Uncharacterized protein
Lignin	Cg5g020180	0.752976	2.42038e-09		Uncharacterized protein	NULL;
Lignin	Cg6g013950	0.752941	2.42677e-09	RNA polymerase sigma factor sigA	Uncharacterized protein	Molecular Function: DNA binding (GO:0003677), Molecular Function: sequence-specific DNA binding transcription factor activity (GO:0003700), Biological Process: DNA-dependent transcription, initiation (GO:0006352), Biological Process: regulation of transcription, DNA-dependent (GO:0006355), Molecular Function: sigma factor activity (GO:0016987);
Lignin	Cg2g045520	0.75275	2.46222e-09	not_found
Lignin	Cg6g008650	0.752666	2.47804e-09	Aspartic proteinase nepenthesin-1	Uncharacterized protein	NULL;Aspartic peptidase;Peptidase A1;
Lignin	Novel00519	0.752628	2.48524e-09	not_found
Lignin	Cg1g010830	0.752141	2.57864e-09	Protein TIFY 10A	Uncharacterized protein
Lignin	Cg2g023080	0.751913	2.62357e-09	Heat stress transcription factor A-8	Uncharacterized protein	Molecular Function: sequence-specific DNA binding transcription factor activity (GO:0003700), Cellular Component: nucleus (GO:0005634), Biological Process: response to heat (GO:0009408);
Lignin	Cg2g001130	0.7519	2.62603e-09	Pentatricopeptide repeat-containing protein At5g66520	Uncharacterized protein
Lignin	CgUng003040	0.751724	2.66116e-09	Adenosine kinase 2	Uncharacterized protein	Carbohydrate kinase PfkB;Adenosine kinase;NULL;Carbohydrate/puine kinase, PfkB, conserved site;
Lignin	Cg7g004040	0.751469	2.71303e-09	Probable inorganic phosphate transporter 1-3	Uncharacterized protein	General substrate transporter;NULL;Major facilitator superfamily domain, general substrate transporter;Major facilitator superfamily domain;Phosphate permease;
Lignin	Cg6g011970	0.751295	2.74873e-09	Ribonuclease E/G-like protein, chloroplastic	Uncharacterized protein	Molecular Function: starch binding (GO:2001070);Molecular Function: RNA binding (GO:0003723);Molecular Function: RNA binding (GO:0003723), Molecular Function: ribonuclease activity (GO:0004540), Biological Process: RNA processing (GO:0006396);
Lignin	Cg1g008280	0.750921	2.82744e-09		Uncharacterized protein	NULL;
Lignin	Cg1g002700	0.750789	2.8555e-09	Red chlorophyll catabolite reductase, chloroplastic	Uncharacterized protein	Red chlorophyll catabolite reductase;
Lignin	Cg7g003330	0.750581	2.90063e-09	LOB domain-containing protein 15	Uncharacterized protein	Lateral organ boundaries, LOB;NULL;
Lignin	Cg6g023740	0.750343	2.95302e-09	Glucan endo-1,3-beta-glucosidase	Uncharacterized protein	Glycoside hydrolase, family 17;NULL;Glycoside hydrolase, catalytic domain;
Lignin	Cg3g008510	0.750062	3.01584e-09		Uncharacterized protein	NULL;
Lignin	Cg5g007590	-0.754835	2.10016e-09		Uncharacterized protein	Hyaluronan/mRNA-binding protein;Stm1, N-terminal;NULL;
Lignin	Cg4g017620	-0.755047	2.06633e-09	Protein STRICTOSIDINE SYNTHASE-LIKE 4	Uncharacterized protein	Six-bladed beta-propeller, TolB-like;NULL;Strictosidine synthase, conserved region;
