# Supplementary material for: The IAA- and ABA-responsive transcription factor CgMYB58 upregulates lignin biosynthesis and triggers juice sac granulation in pummelo
Source: Hortic Res. 2020 Sep 1;7:139. doi: 10.1038/s41438-020-00360-7 (PMC7458917; doi:10.1038/s41438-020-00360-7)
Supplement: Supplementary file 6 — Supplementary Table S4 [file 41438_2020_360_MOESM6_ESM.xlsx]

## Sheet: Sheet1
FPKM of lignin biosynthetic genes in WT-RM and CgMYB58-OE calli
geneID	gene name	WT-RM_1	WT-RM_2	WT-RM_3	CgMYB58-OE4_1	CgMYB58-OE4_2	CgMYB58-OE4_3	CgMYB58-OE11_1	CgMYB58-OE11_2	CgMYB58-OE11_3
Cg6g001770	CgPAL5	2.68672	2.21735	2.32582	586.745	577.485	571.05	540.772	516.927	483.846
Cg6g001740	CgPAL2	0.282413	0.233788	0.736857	68.1977	68.5954	66.9363	72.9048	72.0998	60.6832
Cg1g024060	CgC4H	27.5181	26.5517	28.229	395.715	390.775	377.801	274.188	263.437	244.668
Cg5g029290	Cg4CL2	0.379456	0.22673	0.515626	11.6914	11.7378	9.86251	8.41131	8.00241	8.74503
Cg3g010740	CgHCT	0.928388	1.1329	0.857322	3.1633	2.63702	2.69392	0.646627	0.337059	0.567373
Cg6g017470	CgC3H	5.08623	6.05738	4.91145	49.7763	50.5562	45.5044	50.4901	49.0711	47.7377
Cg1g005540	CgCCoAOMT1	0	0	0.319993	0	0.20215	0.409144	0.856216	0.688162	0.442839
Cg6g002800	CgCCoAOMT2	0	0	0	0	0	0	0	0	0
Cg1g017410	CgCCoAOMT3	2.68226	2.68452	4.7924	0.621926	0.902423	0.759671	1.10129	0.51616	1.30085
Cg8g004310	CgCCoAOMT4	5.21348	5.71653	4.82065	311.974	308.793	303.816	268.143	260.09	246.445
Cg1g021310	CgCCR1	2.0517	2.44456	1.63741	8.59455	7.47711	7.53481	6.90829	4.72146	5.25825
Cg2g013970	CgLAC13	0.084204	0	0	0.0815804	0.0789831	0.241877	0	0.277321	0
Cg6g006410	CgLAC4	0	0.0690009	0	0	0.259575	0	0.178443	0.0569467	0.143051
Cg7g002640	CgLAC5	0.157498	0.23833	0.627936	1.47823	0.978005	0.834083	0.825166	1.63772	0.822093
Cg1g004420	CgLAC11	0	0.0716294	0.48024	0	0	0	0.123057	0.0591548	0.221847
Cg3g019230	CgLAC15	0	0	0	0	0	0	0	0	0
Cg1g007640	CgCAD6	0.749129	0.0937581	0.896558	0.52393	1.01073	0.509877	2.89962	2.70784	1.64814
Cg7g006780	CgPAL1	1.17639	0.644687	0.673816	98.9741	92.7433	92.3799	102.751	100.264	94.341
Cg8g019990	CgPAL3	0	0	0	9.89218	11.132	10.6433	6.60672	7.61334	7.94664
Cg8g020000	CgPAL4	0	0	0.0521353	4.99957	5.35288	4.98617	3.00858	3.36192	2.93258
Cg2g006540	CgPER4	1.26672	2.2194	1.44096	1.25862	1.51622	1.22674	2.19715	1.55766	1.96325
Cg2g008860	CgPER52	87.5716	84.9001	77.9025	127.809	139.281	124.502	56.7554	58.9097	55.0991
Cg2g010850	CgPER55	31.8654	26.1326	25.1889	89.3251	87.1544	83.0058	31.2991	29.5542	28.862
Cg5g039010	CgPER5	0	0	0	0	0	0	0	0	0.14922
Cg7g000950	CgLAC22	0	0	0	0	0	0	0	0	0
Cg7g003310	CgPER4a	531.142	546.819	545.722	566.502	556.232	563.823	820.342	797.746	741.254
Cg9g003710	CgPER3	0.842557	0	0.373893	0.989215	1.59177	2.40857	1.02195	1.2621	1.04411
Cg2g001470	CgPER15	6.11016	6.59849	7.27638	22.6211	16.9986	21.978	4.74659	3.84951	3.32468
Cg9g026080	CgPER66	0.173099	0	0	0	0	0.167017	0.14801	0	0.533075
Cg6g005920	CgLAC7	0.0846636	0.593651	0.288488	3.46344	1.99333	2.93334	2.33051	1.46887	1.58459
Cg2g026340	Cg4CL1	0.32587	0.680635	0.0863981	231.279	223.246	212.809	154.188	144.293	128.72
Cg4g022000	Cg4CL3	1.27072	1.51273	1.72368	3.97702	2.49622	3.43741	2.05192	2.69396	2.49497
Cg1g005130	CgF5H1	5.28473	4.78915	4.58761	14.8063	17.262	15.3126	6.39825	9.00353	7.70496
Cg2g014590	CgCOMT	0	0	0	0	0	0	0	0	0
FPKM of previous candidate TFs in WT-RM and CgMYB58-OE calli
Cg9g028980	CgMYB58	0.467269	0.116617	0.130294	225.023	211.788	233.53	112.848	109.508	98.101
Cg1g008350	CgMYB112	10.191	12.4379	10.0391	12.8088	18.4366	13.8426	17.4477	12.9073	9.69232
Cg2g003450	CgMYB46	0	0	0	0	0	0	0	0	0.369515
Cg5g000340	CgNAC12(SND1)	0	0	0	0	0	0	0	0	0
Cg9g021120	CgRAP2-3	0	0	0	0	0	0	0	0	0
Cg8g017210	CgMYB54	0	0	0	0	0	0.234155	0	0	0
Cg8g013120	CgOFP13	0.582104	0	0	0	0	0	0	0.928018	0
Cg8g013110	CgOFP6	0	0	0	0	0.490187	0	1.36213	0.858553	0.522967
Cg8g004350	CgbHLH95-like	0	0	0	0	0	0	0	0	0
Cg7g011980	CgTGA10	0.0917358	0.182328	0	0.177362	0.344563	0.52123	0.0790415	0.0756994	0.187477
Cg7g004740	CgbHLH123	98.9052	94.0479	95.5662	129.325	133.481	126.798	206.358	215.423	201.397
Cg6g023590	CgNAC30	3.15077	2.98412	3.25014	12.8427	14.7166	13.6463	6.31043	5.35789	5.41558
Cg5g041440	CgWYKY43	0	0	0	0	0	0	0	0	1.18059
Cg5g040070	CgNAC43	0	0.258128	0.144714	0.125313	0	0.123511	0.11115	0	0
Cg5g038010	CgZinc6	0	0	0	0	0	0	0	0	0
Cg5g036600	CgAuxin7	4.58313	3.80438	3.96302	2.91972	3.37077	3.38303	1.83926	2.38967	2.84886
Cg5g033840	CgNAC21	8.42861	9.36993	8.1556	13.4577	12.2173	12.9908	10.6359	8.14548	7.53214
Cg5g030560	CgNAC NAM-B1	8.30567	8.23095	7.88561	17.5157	17.5802	16.0449	5.27888	5.46432	5.61631
Cg5g013190	CgMYB86	0	0	0	0.0955349	0.184758	0	0	0.24254	0
Cg5g001420	CgERF061	1.09371	1.76887	2.17278	0.0890164	0.347082	0	1.04039	0.538427	1.5825
Cg3g021160	CgbHLH95	0.409747	0	0.690391	1.01576	0.593926	0.78873	0	0.34069	0
Cg3g017650	CgMYB44	0	0.159072	0	0	0	0	0	0	0
Cg2g039130	CgMYB-like	0.944288	0.649364	1.3412	1.56228	1.43426	1.24972	1.31958	1.34	2.22593
Cg2g030100	CgZincJAGGED	8.73553	7.04152	9.61613	11.1053	8.61385	7.17168	11.714	12.9892	9.56709
Cg2g023080	CgHeat_stress A-8	0	0	0	0	0.423981	0	0.7791	0	0
Cg2g019740	CgAP2-like	3.21891	2.84446	2.36076	7.88318	4.19543	11.0245	2.00438	3.45913	1.72363
Cg9g029500	CgNAC86	21.0379	20.9677	22.3359	15.7647	15.8015	16.6777	25.8745	25.7291	23.8695
