# Supplementary material for: The IAA- and ABA-responsive transcription factor CgMYB58 upregulates lignin biosynthesis and triggers juice sac granulation in pummelo
Source: Hortic Res. 2020 Sep 1;7:139. doi: 10.1038/s41438-020-00360-7 (PMC7458917; doi:10.1038/s41438-020-00360-7)
Supplement: Supplementary file 8 — Supplementary Table S5 [file 41438_2020_360_MOESM8_ESM.xlsx]

## Sheet: Sheet1
Germplasms	Short name	Sampled from	Scientific name	Traits
Huanong Red Pummelo	HR	Wuhan	C. grandis Osbeck	Granulation/red fleshed
Hirado Buntan Pummelo	HB	Wuhan	C. grandis Osbeck	Red fleshed
Chandler Pummelo (Chongqing)	QDC	Chongqing	C. grandis Osbeck	Red fleshed
Wubu Red Fleshed Pummelo	WBH	Chongqing	C. grandis Osbeck	Red fleshed
Wendan Pummelo	WD	Chongqing	C. grandis Osbeck	Red fleshed
Kao Pan Pummelo	KP	Wuhan	C. grandis Osbeck	White fleshed
Fenghuang Pummelo	FH	Wuhan	C. grandis Osbeck	White fleshed
Thai Pummelo	T	Wuhan	C. grandis Osbeck	White fleshed
Acidless Pummelo	WS	Wuhan	C. grandis Osbeck	White fleshed
Shatian Pummelo		Wuhan	C. grandis Osbeck.
Lime		Wuhan	C. qurantifolia Swingle
Tarocco Blood Orange		Wuhan	C. sinensis Osbeck.
Washington Navel Orange		Wuhan	C. sinensis Osbeck.
Guoqing No 1 Satsuma mandarin		Wuhan	C. reticulata Blanco
