# Supplementary material for: The IAA- and ABA-responsive transcription factor CgMYB58 upregulates lignin biosynthesis and triggers juice sac granulation in pummelo
Source: Hortic Res. 2020 Sep 1;7:139. doi: 10.1038/s41438-020-00360-7 (PMC7458917; doi:10.1038/s41438-020-00360-7)
Supplement: Supplementary file 9 — Supplementary Table S7 [file 41438_2020_360_MOESM9_ESM.xlsx]

## Sheet: Primers
Primers for qRT-PCR analysis	5' to 3'
CgPAL1q_F	GAGAGAGGTGCCACTACTGAGAATG
CgPAL1q_R	TCATTCTTGCACAAACCCTCCA
CgPAL2q_F	GCACCATCCTGGCCAAATT
CgPAL2q_R	GCTGCCGTCGAGAATATGTTC
Cg4CL1q_F	ACTGCGGCCAATCCTTTCT
Cg4CL1q_R	GAGGCCTTAGCCTGTTTGCA
CgC3Hq_F	CCCACTCATCCCATTA
CgC3Hq_R	AGCCCATTCCGCAAAGCACC
CgMYB58q_F	GCAAAAGAAGGGCAGATACTGAA
CgMYB58q_R	TGGGCACGTAATTGTTTTGG
CgMYB46q_F	CTTGTGGTCGCCAGAGGAA
CgMYB46q_R	CCTTGGCCATTTTTGAGCAT
CgMYB44q_F	GAACGCTACGGTCCCCATAA
CgMYB44q_R	CCTGATCTCCCTTGGAGCTTT
CgMYB112q_F	GACACCGTGCGTTATTTATGGAT
CgMYB112q_R	GGGAGGATTTGTTGGCTTGA
CgbHLH95q_F	ACCTGCTGGGTGCCAATAGT
CgbHLH95q_R	CGATACCGAAAGCAAATTTGAAG
Actin-F	CCAAGCAGCATGAAGATCAA
Actin-R	ATCTGCTGGAAGGTGCTGAG
Primers for gene cloning	5' to 3'
CgMYB58-F	ATGGGAAAAGGGAGAGCTCC
CgMYB58-R	TCACTCGCAAACGGAACTTT
Primers for overexpression vector construction	5' to 3'
CgMYB58-F	AAAAAGCAGGCTCCATGGGAAAAGGGAGAGCTCC
CgMYB58-R	AGAAAGCTGGGTTTCACTCGCAAACGGAACTTT
Adapter attB1:	GGGGACAAGTTTGTACAAAAAAGCAGGCT
Adapter attB2:	GGGGACCACTTTGTACAAGAAAGCTGGGT
Primers for subcellular localization
CgMYB58-pM999-F	GCTCTAGA ATGGGAAAAGGGAGAGCTCC
CgMYB58-pM999-R	GCTCTAGA CTCGCAAACGGAACTTTGTAGT
Primers for dual-luciferase transcriptional activity	5' to 3'
CgPAL1_p_NcoI_F	GTGGAGATCGAATTCCATGG GGAAAGAAAAACGAAACGCC
CgPAL1_p_NcoI_R	GTTTTTGGCGTCTTCCATGG GTGACCATTCTCAGTAGTGGCA
CgPAL2_p_NcoI_F	GTGGAGATCGAATTCCATGG GCATCCTGGTAAATGGTGGC
CgPAL2_p_NcoI_R	GTTTTTGGCGTCTTCCATGG GCACCTCTGTCCATATCTTTTACG
Cg4CL1_p_NcoI_F	GTGGAGATCGAATTCCATGG ATTGTATATGGTTCCACCTCTATGG
Cg4CL1_p_NcoI_R	GTTTTTGGCGTCTTCCATGG TTAGCTTCTGAGGGGAAACG
CgC3H_p_NcoI_F	GTGGAGATCGAATTCCATGG GAAACATCTACATGCATCGCGA
CgC3H_p_NcoI_R	GTTTTTGGCGTCTTCCATGG GAGTGGGAGAGTCATTTTGTGTTG
Primers for yeast one-hybrid	5' to 3'
SacI-BD-CgPAL2-F	GAAAAGCTTGAATTCGAGCTC AAGTTAAAAGCACTTTAAGCCCCTC
XhoI-BD-CgPAL2-R	ATACAGAGCACATGCCTCGAG ATCACTCCCCAGTTCAACGCA
SacI-BD-CgC3H-F	GAAAAGCTTGAATTCGAGCTC CTTTGTTGGCAATGTTTGGTG
XhoI-BD-CgC3H-R	ATACAGAGCACATGCCTCGAG AGCCACTGTACAGTCCACCGA
NdeI-AD-CgMYB58-F	GTACCAGATTACGCTCATATG ATGGGAAAAGGGAGAGCTCC
SacI-AD-CgMYB58-R	ATTCATCTGCAGCTCGAGCTC TCACTCGCAAACGGAACTTT
T7-F	TAATACGACTCACTATAGGGC
3'AD-R	AGATGGTGCACGATGCACAG
pAbAi-QF	TTCAAGGAAACCGAAATCA
pAbAi-QR	TATGCTACAAAGGACCTAAT
Primers (Probes) for electrophoretic mobility shift assay	5' to 3'	Method of Purity	5'Modification
CgMYB58-BamHI-F	GTTCCAGGGCCCCTG GGATCC ATGGGAAAAGGGAGAGCTCC
CgMYB58-XhoI-R	GTCACGATGCGGCCG CTCGAG TCACTCGCAAACGGAACTTT
FAM-CgPAL1-AC1-F	TAAGCTTACCTACCAACCCATTATTGA	HPLC	5`6-FAM
CgPAL1-AC1-F	TAAGCTTACCTACCAACCCATTATTGA	PAGE
CgPAL1-AC1-R	TCAATAATGGGTTGGTAGGTAAGCTTA	PAGE
FAM-CgPAL1-Mu1-F	TAAGCTTAaaTAaaAAaaCATTATTGA	HPLC	5`6-FAM
CgPAL1-Mu1-R	TCAATAATGttTTttTAttTAAGCTTA	PAGE
FAM-CgPAL2-AC2-F	TGCTCAGACTTACCTACCAAGTCAT	HPLC	5`6-FAM
CgPAL2-AC2-F	TGCTCAGACTTACCTACCAAGTCAT	PAGE
CgPAL2-AC2-R	ATGACTTGGTAGGTAAGTCTGAGCA	PAGE
FAM-CgPAL2-Mu2-F	TGCTCAGACTTAttTAttAAGTCAT	HPLC	5`6-FAM
CgPAL2-Mu2-R	ATGACTTaaTAaaTAAGTCTGAGCA	PAGE
FAM-Cg4CL1-AC3-F	TCTAACCCACCAACCCAACTCCACA	HPLC	5`6-FAM
Cg4CL1-AC3-F	TCTAACCCACCAACCCAACTCCACA	PAGE
Cg4CL1-AC3-R	TGTGGAGTTGGGTTGGTGGGTTAGA	PAGE
Cg4CL1-Mu3-F	TCTAACCCAaaAAaaCAACTCCACA	PAGE
Cg4CL1-Mu3-R	TGTGGAGTTGttTTttTGGGTTAGA	PAGE
FAM-CgC3H-AC4-F	CTCACTTCACCAACCCCAATTTACA	HPLC	5`6-FAM
CgC3H-AC4-F	CTCACTTCACCAACCCCAATTTACA	PAGE
CgC3H-AC4-R	TGTAAATTGGGGTTGGTGAAGTGAG	PAGE
CgC3H-Mu4-F	CTCACTTCAaaAAaaCCAATTTACA	PAGE
CgC3H-Mu4-R	TGTAAATTGGttTTttTGAAGTGAG	PAGE
